# Supplementary material for: Sequencing and analysis of gerbera daisy leaf transcriptomes reveal disease resistance and susceptibility genes differentially expressed and associated with powdery mildew resistance
Source: BMC Plant Biol. 2020 Nov 30;20:539. doi: 10.1186/s12870-020-02742-4 (PMC7706040; doi:10.1186/s12870-020-02742-4)
Supplement: Supplementary file 1 — Additional file 1: Table S1. Description of read data, quality control and GC content of UFGE 4033 and 06–245-03 gerbera breeding lines. Table S2. Functional annotation of gerbera transcripts performed using Blast2GO. Table S3. Mapping statistics of UFGE 4033 and 06–245-03 samples to de novo transcriptome assembly using Samtools and Qualimap. Samples R1, R2 and R3 represent three biological replicates of UFGE 4033 and S1, S2 and S3 represent three biological replicates of 06–245-03. Table S4. List of gerbera transcripts from powdery mildew resistant (UFGE 4033) and susceptible (06–245-03) breeding lines from the differential expression analysis of gerbera transcriptome. Table S5. List of gerbera transcripts from powdery mildew resistant (UFGE 4033) and susceptible (06–245-03) breeding lines functionally annotated as disease resistance in gerbera transcriptome. Table S6. List of Mildew locus O (MLO)-like transcripts present in the gerbera transcriptome constructed using powdery mildew resistant (UFGE 4033) and susceptible (06–245-03) breeding lines. Table S7. Single nucleotide polymorphisms identified between powdery mildew resistant (UFGE 4033) and susceptible (06–245-03) gerbera breeding lines using RNA-seq and SAMtools, FreeBayes and GATK pipelines. Table S8. Statistics on simple sequence repeats identified in gerbera transcriptome using powdery mildew resistant (UFGE 4033) and susceptible (06–245-03) breeding lines and MISA tools. Table S9. Primers for RT-qPCR analysis of differentially up-regulated R-genes in gerbera for powdery mildew resistance. [file 12870_2020_2742_MOESM1_ESM.xlsx]

## Sheet: Supplementary Table S1
Supplementary Table S1. Description of read data, quality control and GC content of UFGE 4033 and 06-245-3 gerbera breeding lines
Sample	Biological replicated	Raw Reads	Clean Reads	Raw Base(G)	Clean Base(G)	Effective Rate (%)	Error Rate (%)	Q20(%)	Q30(%)	GC Content (%)
UFGE 4033 (PMR)	R-1	27504290	26454287	8.25	7.94	96.18	0.03	96.19	91.23	45.53
	R-2	32029465	30909973	9.61	9.27	96.5	0.03	96.13	91.22	44.94
	R-3	34141946	33112533	10.24	9.93	96.98	0.03	96.09	91.12	45.95
06-245-3 (PMS)	S-1	28597092	27238930	8.58	8.17	95.25	0.02	97.17	93.06	49.28
	S-2	29260019	27755873	8.78	8.33	94.86	0.02	97.22	93.16	47.35
	S-3	29026797	27186405	8.71	8.16	93.66	0.03	97.06	92.84	47.98
	Total	180559609	172658001	54.17	51.8
	Average					95.57		96.64	92.11	46.84

## Sheet: Supplementary Table S2
Supplementary Table S2. Functional annotation of gerbera transcripts performed using Blast2GO
Names	Tags	SeqName	Description	Length	#Hits	e-Value	sim mean	#GO	GO IDs	GO Names	Enzyme Codes	Enzyme Names
Gh_000001	[BLASTED, MAPPED, ANNOTATED]	SOAP.k35.SOAP.k35.SOAP.k35.scaffold23	14-3-3-like protein	1485	20	1.10982e-134	81.78	8	P:GO:0007165; F:GO:0008426; P:GO:0010266; F:GO:0019904; F:GO:0046982; F:GO:0051117; P:GO:0071901; P:GO:0090378	P:signal transduction; F:protein kinase C inhibitor activity; P:response to vitamin B1; F:protein domain specific binding; F:protein heterodimerization activity; F:ATPase binding; P:negative regulation of protein serine/threonine kinase activity; P:seed trichome elongation
Gh_000002	[NO-BLAST]	SOAP.k35.SOAP.k35.SOAP.k35.scaffold52	---NA---	589
Gh_000003	[NO-BLAST]	SOAP.k35.SOAP.k35.SOAP.k35.scaffold70	---NA---	246
Gh_000004	[NO-BLAST]	SOAP.k35.SOAP.k35.SOAP.k35.scaffold89	---NA---	460
Gh_000005	[NO-BLAST]	SOAP.k35.SOAP.k35.SOAP.k35.scaffold114	---NA---	1046
Gh_000006	[BLASTED, MAPPED, ANNOTATED]	SOAP.k35.SOAP.k35.SOAP.k35.scaffold126	Acyl-CoA N-acyltransferase	1574	20	2.25528e-136	82.65	8	F:GO:0003860; P:GO:0006475; P:GO:0017198; P:GO:0018002; C:GO:0022626; C:GO:0031415; F:GO:1990189; F:GO:1990190	F:3-hydroxyisobutyryl-CoA hydrolase activity; P:internal protein amino acid acetylation; P:N-terminal peptidyl-serine acetylation; P:N-terminal peptidyl-glutamic acid acetylation; C:cytosolic ribosome; C:NatA complex; F:peptide-serine-N-acetyltransferase activity; F:peptide-glutamate-N-acetyltransferase activity	EC:3.1.2.4; EC:2.3.1.88	3-hydroxyisobutyryl-CoA hydrolase; Acyltransferases
Gh_000007	[BLASTED, MAPPED, ANNOTATED]	SOAP.k35.SOAP.k35.SOAP.k35.scaffold145	elongation of fatty acids protein 3-like	1661	20	2.26504e-148	89.05	7	F:GO:0009922; P:GO:0019367; P:GO:0030148; C:GO:0030176; P:GO:0034625; P:GO:0034626; P:GO:0042761	F:fatty acid elongase activity; P:fatty acid elongation, saturated fatty acid; P:sphingolipid biosynthetic process; C:integral component of endoplasmic reticulum membrane; P:fatty acid elongation, monounsaturated fatty acid; P:fatty acid elongation, polyunsaturated fatty acid; P:very long-chain fatty acid biosynthetic process	EC:2.3.1.85	Fatty-acid synthase
Gh_000008	[BLASTED, MAPPED, ANNOTATED]	SOAP.k35.SOAP.k35.SOAP.k35.scaffold276	monothiol glutaredoxin-S15, mitochondrial	1106	20	1.40123e-106	87.75	7	C:GO:0005739; F:GO:0009055; F:GO:0015035; P:GO:0022900; P:GO:0045454; F:GO:0046872; F:GO:0051537	C:mitochondrion; F:electron transfer activity; F:protein disulfide oxidoreductase activity; P:electron transport chain; P:cell redox homeostasis; F:metal ion binding; F:2 iron, 2 sulfur cluster binding
Gh_000009	[NO-BLAST]	SOAP.k35.SOAP.k35.SOAP.k35.scaffold361	---NA---	784
Gh_000010	[BLASTED, MAPPED, ANNOTATED]	SOAP.k35.SOAP.k35.SOAP.k35.scaffold384	putative peptide chain release factor class I/class II, Double-stranded RNA-binding domain protein	1033	20	3.32315e-124	88.59	2	F:GO:0003747; P:GO:0006415	F:translation release factor activity; P:translational termination
Gh_000011	[BLASTED, MAPPED, ANNOTATED]	SOAP.k35.SOAP.k35.SOAP.k35.scaffold401	histone-lysine N-methyltransferase ATXR2	1951	20	0	81.56	2	F:GO:0008168; P:GO:0032259	F:methyltransferase activity; P:methylation
Gh_000012	[NO-BLAST]	SOAP.k35.SOAP.k35.SOAP.k35.scaffold491	---NA---	412
Gh_000013	[NO-BLAST]	SOAP.k35.SOAP.k35.SOAP.k35.scaffold643	---NA---	819
Gh_000014	[NO-BLAST]	SOAP.k35.SOAP.k35.SOAP.k35.scaffold694	---NA---	243
Gh_000015	[NO-BLAST]	SOAP.k35.SOAP.k35.SOAP.k35.scaffold776	---NA---	403
Gh_000016	[NO-BLAST]	SOAP.k35.SOAP.k35.SOAP.k35.scaffold800	---NA---	732
Gh_000017	[BLASTED, MAPPED]	SOAP.k35.SOAP.k35.SOAP.k35.scaffold896	putative transporter	1933	20	4.42064e-124	54.24	2	C:GO:0016021; P:GO:0055085	C:integral component of membrane; P:transmembrane transport
Gh_000018	[BLASTED, MAPPED, ANNOTATED]	SOAP.k35.SOAP.k35.SOAP.k35.scaffold1006	squamosa promoter-binding protein 1	958	20	2.05986e-32	85.15	7	F:GO:0003677; F:GO:0003700; C:GO:0005634; P:GO:0006355; P:GO:0009908; C:GO:0016021; F:GO:0046872	F:DNA binding; F:DNA-binding transcription factor activity; C:nucleus; P:regulation of transcription, DNA-templated; P:flower development; C:integral component of membrane; F:metal ion binding
Gh_000019	[BLASTED, MAPPED, ANNOTATED]	SOAP.k35.SOAP.k35.SOAP.k35.scaffold1019	probable leucine-rich repeat receptor-like serine/threonine-protein kinase At3g14840	1585	20	1.12554e-83	72.81	4	F:GO:0005488; C:GO:0016020; F:GO:0016301; P:GO:0016310	F:binding; C:membrane; F:kinase activity; P:phosphorylation
Gh_000020	[BLASTED, MAPPED, ANNOTATED]	SOAP.k35.SOAP.k35.SOAP.k35.scaffold1052	molybdenum cofactor sulfurase isoform X1	2029	20	0	73.07	6	P:GO:0006777; F:GO:0008265; F:GO:0016829; F:GO:0030151; F:GO:0030170; F:GO:0102867	P:Mo-molybdopterin cofactor biosynthetic process; F:Mo-molybdopterin cofactor sulfurase activity; F:lyase activity; F:molybdenum ion binding; F:pyridoxal phosphate binding; F:molybdenum cofactor sulfurtransferase activity	EC:2.8.1.9	Molybdenum cofactor sulfurtransferase
Gh_000021	[NO-BLAST]	SOAP.k35.SOAP.k35.SOAP.k35.scaffold1137	---NA---	1934
Gh_000022	[BLASTED, MAPPED, ANNOTATED]	SOAP.k35.SOAP.k35.SOAP.k35.scaffold1293	cryptochrome-1-like isoform X1	3178	20	0	85.26	4	P:GO:0009785; F:GO:0009882; C:GO:0016021; F:GO:0016829	P:blue light signaling pathway; F:blue light photoreceptor activity; C:integral component of membrane; F:lyase activity
Gh_000023	[BLASTED, MAPPED]	SOAP.k35.SOAP.k35.SOAP.k35.scaffold1301	putative disease resistance protein (TIR-NBS class)	661	10	4.29319e-18	56.57	1	P:GO:0007165	P:signal transduction
Gh_000024	[NO-BLAST]	SOAP.k35.SOAP.k35.SOAP.k35.scaffold1304	---NA---	575
Gh_000025	[NO-BLAST]	SOAP.k35.SOAP.k35.SOAP.k35.scaffold1332	---NA---	606
Gh_000026	[BLASTED, MAPPED, ANNOTATED]	SOAP.k35.SOAP.k35.SOAP.k35.scaffold1411	probable protein phosphatase 2C 60 isoform X1	2037	20	0	87.29	3	F:GO:0004722; P:GO:0006470; F:GO:0046872	F:protein serine/threonine phosphatase activity; P:protein dephosphorylation; F:metal ion binding	EC:3.1.3.16; EC:3.1.3.41	Protein-serine/threonine phosphatase; 4-nitrophenylphosphatase
Gh_000027	[BLASTED, MAPPED]	SOAP.k35.SOAP.k35.SOAP.k35.scaffold1460	mitochondrial carrier family	1141	20	5.32873e-74	52.85	3	C:GO:0016020; C:GO:0016021; P:GO:0055085	C:membrane; C:integral component of membrane; P:transmembrane transport
Gh_000028	[BLASTED, MAPPED, ANNOTATED]	SOAP.k35.SOAP.k35.SOAP.k35.scaffold1535	transmembrane protein	1450	20	2.36382e-54	62.02	1	C:GO:0016020	C:membrane
Gh_000029	[BLASTED, MAPPED, ANNOTATED]	SOAP.k35.SOAP.k35.SOAP.k35.scaffold1547	uncharacterized protein LOC110908759	2361	20	3.69231e-99	90.74	1	C:GO:0016021	C:integral component of membrane
Gh_000030	[NO-BLAST]	SOAP.k35.SOAP.k35.SOAP.k35.scaffold1663	---NA---	392
Gh_000031	[BLASTED, MAPPED, ANNOTATED]	SOAP.k35.SOAP.k35.SOAP.k35.scaffold1727	protein ZINC INDUCED FACILITATOR-LIKE 1-like isoform X1	1760	20	0	88	3	F:GO:0005215; C:GO:0016021; P:GO:0055085	F:transporter activity; C:integral component of membrane; P:transmembrane transport
Gh_000032	[BLASTED, MAPPED, ANNOTATED]	SOAP.k35.SOAP.k35.SOAP.k35.scaffold1728	E3 ubiquitin-protein ligase ORTHRUS 2-like	392	20	2.78492e-60	70.97	2	C:GO:0005634; F:GO:0046872	C:nucleus; F:metal ion binding
Gh_000033	[BLASTED, MAPPED, ANNOTATED]	SOAP.k35.SOAP.k35.SOAP.k35.scaffold1747	protease Do-like 2, chloroplastic	2875	20	0	82.51	8	F:GO:0004252; P:GO:0006508; C:GO:0009533; C:GO:0009535; P:GO:0009658; C:GO:0009941; P:GO:0010206; P:GO:0030163	F:serine-type endopeptidase activity; P:proteolysis; C:chloroplast stromal thylakoid; C:chloroplast thylakoid membrane; P:chloroplast organization; C:chloroplast envelope; P:photosystem II repair; P:protein catabolic process	EC:3.4.21	Acting on peptide bonds (peptidases)
Gh_000034	[NO-BLAST]	SOAP.k35.SOAP.k35.SOAP.k35.scaffold1799	---NA---	420
Gh_000035	[BLASTED]	SOAP.k35.SOAP.k35.SOAP.k35.scaffold1878	uncharacterized protein LOC111894114 isoform X2	1650	20	2.55662e-45	47.9
Gh_000036	[BLASTED, MAPPED, ANNOTATED]	SOAP.k35.SOAP.k35.SOAP.k35.scaffold1896	protein AUXIN RESPONSE 4	2005	20	0	74.07	5	C:GO:0016021; F:GO:0016787; C:GO:0043231; C:GO:0044444; P:GO:0050896	C:integral component of membrane; F:hydrolase activity; C:intracellular membrane-bounded organelle; C:cytoplasmic part; P:response to stimulus
Gh_000037	[BLASTED, MAPPED, ANNOTATED]	SOAP.k35.SOAP.k35.SOAP.k35.scaffold1945	superoxide dismutase [Fe], chloroplastic isoform X2	1186	20	9.45214e-138	83.35	4	F:GO:0004784; P:GO:0019430; F:GO:0046872; P:GO:0055114	F:superoxide dismutase activity; P:removal of superoxide radicals; F:metal ion binding; P:oxidation-reduction process	EC:1.15.1.1	Superoxide dismutase
Gh_000038	[NO-BLAST]	SOAP.k35.SOAP.k35.SOAP.k35.scaffold1981	---NA---	662
Gh_000039	[BLASTED, MAPPED, ANNOTATED]	SOAP.k35.SOAP.k35.SOAP.k35.scaffold2009	protein ACCUMULATION AND REPLICATION OF CHLOROPLASTS 3 isoform X1	3857	20	0	65.24	1	F:GO:0003924	F:GTPase activity	EC:3.6.1.15	Nucleoside-triphosphate phosphatase
Gh_000040	[BLASTED, MAPPED, ANNOTATED]	SOAP.k35.SOAP.k35.SOAP.k35.scaffold2011	probable polygalacturonase	2070	20	0	90.41	7	F:GO:0004650; C:GO:0005576; P:GO:0005975; C:GO:0016021; F:GO:0016829; F:GO:0047911; P:GO:0071555	F:polygalacturonase activity; C:extracellular region; P:carbohydrate metabolic process; C:integral component of membrane; F:lyase activity; F:galacturan 1,4-alpha-galacturonidase activity; P:cell wall organization	EC:3.2.1.67; EC:3.2.1.15	Galacturan 1,4-alpha-galacturonidase; Polygalacturonase
Gh_000041	[BLASTED, MAPPED, ANNOTATED]	SOAP.k35.SOAP.k35.SOAP.k35.scaffold2034	ataxia telangiectasia mutated family protein	970	20	1.00232e-12	66.02	6	F:GO:0003909; P:GO:0006281; F:GO:0016779; F:GO:0046872; F:GO:0097159; F:GO:1901363	F:DNA ligase activity; P:DNA repair; F:nucleotidyltransferase activity; F:metal ion binding; F:organic cyclic compound binding; F:heterocyclic compound binding
Gh_000042	[BLASTED, MAPPED, ANNOTATED]	SOAP.k35.SOAP.k35.SOAP.k35.scaffold2102	ABC transporter C family member 8-like	557	20	3.87957e-38	83.79	4	F:GO:0005524; C:GO:0016021; F:GO:0042626; P:GO:0055085	F:ATP binding; C:integral component of membrane; F:ATPase activity, coupled to transmembrane movement of substances; P:transmembrane transport	EC:3.6.1.3; EC:3.6.1.15	Adenosinetriphosphatase; Nucleoside-triphosphate phosphatase
Gh_000043	[BLASTED, MAPPED, ANNOTATED]	SOAP.k35.SOAP.k35.SOAP.k35.scaffold2109	TATA-box-binding protein	1389	20	1.42338e-141	98.58	3	F:GO:0003677; C:GO:0005634; P:GO:0006352	F:DNA binding; C:nucleus; P:DNA-templated transcription, initiation
Gh_000044	[NO-BLAST]	SOAP.k35.SOAP.k35.SOAP.k35.scaffold2112	---NA---	378
Gh_000045	[BLASTED, MAPPED, ANNOTATED]	SOAP.k35.SOAP.k35.SOAP.k35.scaffold2150	sodium/hydrogen exchanger 6-like	2204	20	0	86.43	5	P:GO:0006885; F:GO:0015385; C:GO:0016021; P:GO:0035725; P:GO:1902600	P:regulation of pH; F:sodium:proton antiporter activity; C:integral component of membrane; P:sodium ion transmembrane transport; P:proton transmembrane transport
Gh_000046	[BLASTED, MAPPED, ANNOTATED]	SOAP.k35.SOAP.k35.SOAP.k35.scaffold2191	WAT1-related protein At3g28050-like	2329	20	5.64162e-170	76.95	3	C:GO:0016021; F:GO:0022857; P:GO:0055085	C:integral component of membrane; F:transmembrane transporter activity; P:transmembrane transport
Gh_000047	[BLASTED, MAPPED, ANNOTATED]	SOAP.k35.SOAP.k35.SOAP.k35.scaffold2255	chaperone protein dnaJ 49	1450	20	0	72.49	1	C:GO:0016020	C:membrane
Gh_000048	[BLASTED]	SOAP.k35.SOAP.k35.SOAP.k35.scaffold2285	copper ion binding protein	2420	20	3.07996e-132	77.18
Gh_000049	[BLASTED, MAPPED, ANNOTATED]	SOAP.k35.SOAP.k35.SOAP.k35.scaffold2301	vacuolar fusion protein CCZ1 homolog isoform X2	691	20	4.41026e-18	96.03	2	P:GO:0008380; C:GO:0030532	P:RNA splicing; C:small nuclear ribonucleoprotein complex
Gh_000050	[BLASTED, MAPPED, ANNOTATED]	SOAP.k35.SOAP.k35.SOAP.k35.scaffold2316	probable calcium-binding protein CML21	1342	20	1.1836e-110	84.43	1	F:GO:0005509	F:calcium ion binding
Gh_000051	[BLASTED, MAPPED, ANNOTATED]	SOAP.k35.SOAP.k35.SOAP.k35.scaffold2438	60S ribosomal protein L13a-4	665	20	9.0975e-77	71.42	4	F:GO:0003729; F:GO:0003735; P:GO:0006412; C:GO:0022625	F:mRNA binding; F:structural constituent of ribosome; P:translation; C:cytosolic large ribosomal subunit
Gh_000052	[BLASTED, MAPPED, ANNOTATED]	SOAP.k35.SOAP.k35.SOAP.k35.scaffold2453	protein phosphatase 2A catalytic subunit	398	20	1.25902e-32	87.03	5	F:GO:0004721; P:GO:0006470; F:GO:0008428; P:GO:0043086; P:GO:0051252	F:phosphoprotein phosphatase activity; P:protein dephosphorylation; F:ribonuclease inhibitor activity; P:negative regulation of catalytic activity; P:regulation of RNA metabolic process	EC:3.1.3.16; EC:3.1.3.41	Protein-serine/threonine phosphatase; 4-nitrophenylphosphatase
Gh_000053	[BLASTED, MAPPED, ANNOTATED]	SOAP.k35.SOAP.k35.SOAP.k35.scaffold2495	protein PAF1 homolog	3589	20	0	80.85	4	P:GO:0006368; P:GO:0009910; P:GO:0016571; C:GO:0016593	P:transcription elongation from RNA polymerase II promoter; P:negative regulation of flower development; P:histone methylation; C:Cdc73/Paf1 complex
Gh_000054	[BLASTED, MAPPED, ANNOTATED]	SOAP.k35.SOAP.k35.SOAP.k35.scaffold2501	60S ribosomal protein L39-1-like	607	20	2.11366e-25	86.17	4	F:GO:0003723; F:GO:0003735; P:GO:0006412; C:GO:0022625	F:RNA binding; F:structural constituent of ribosome; P:translation; C:cytosolic large ribosomal subunit
Gh_000055	[BLASTED, MAPPED, ANNOTATED]	SOAP.k35.SOAP.k35.SOAP.k35.scaffold2504	glyoxysomal fatty acid beta-oxidation multifunctional protein MFP-a	2670	20	0	92.76	3	F:GO:0003857; C:GO:0005777; P:GO:0006635	F:3-hydroxyacyl-CoA dehydrogenase activity; C:peroxisome; P:fatty acid beta-oxidation	EC:1.1.1.35	3-hydroxyacyl-CoA dehydrogenase
Gh_000056	[NO-BLAST]	SOAP.k35.SOAP.k35.SOAP.k35.scaffold2519	---NA---	975
Gh_000057	[NO-BLAST]	SOAP.k35.SOAP.k35.SOAP.k35.scaffold2520	---NA---	467
Gh_000058	[NO-BLAST]	SOAP.k35.SOAP.k35.SOAP.k35.scaffold2556	---NA---	501
Gh_000059	[BLASTED, MAPPED]	SOAP.k35.SOAP.k35.SOAP.k35.scaffold2567	Protein TAR1	2843	20	1.40869e-51	88.4	1	F:GO:0016787	F:hydrolase activity
Gh_000060	[NO-BLAST]	SOAP.k35.SOAP.k35.SOAP.k35.scaffold2593	---NA---	913
Gh_000061	[NO-BLAST]	SOAP.k35.SOAP.k35.SOAP.k35.scaffold2604	---NA---	363
Gh_000062	[BLASTED, MAPPED, ANNOTATED]	SOAP.k35.SOAP.k35.SOAP.k35.scaffold2611	ras-related protein Rab7	867	20	1.37564e-143	97.39	2	F:GO:0003924; F:GO:0005525	F:GTPase activity; F:GTP binding	EC:3.6.1.15	Nucleoside-triphosphate phosphatase
Gh_000063	[BLASTED, MAPPED, ANNOTATED]	SOAP.k35.SOAP.k35.SOAP.k35.scaffold2640	lysophospholipid acyltransferase LPEAT1 isoform X1	1606	20	0	84.45	3	P:GO:0008152; C:GO:0016021; F:GO:0016746	P:metabolic process; C:integral component of membrane; F:transferase activity, transferring acyl groups
Gh_000064	[NO-BLAST]	SOAP.k35.SOAP.k35.SOAP.k35.scaffold2688	---NA---	495
Gh_000065	[NO-BLAST]	SOAP.k35.SOAP.k35.SOAP.k35.scaffold2690	---NA---	974
Gh_000066	[NO-BLAST]	SOAP.k35.SOAP.k35.SOAP.k35.scaffold2750	---NA---	573
Gh_000067	[BLASTED, MAPPED, ANNOTATED]	SOAP.k35.SOAP.k35.SOAP.k35.scaffold2803	alpha tubulin 1	1986	20	0	90.95	7	F:GO:0003924; F:GO:0005200; F:GO:0005525; C:GO:0005737; C:GO:0005874; P:GO:0007010; P:GO:0007017	F:GTPase activity; F:structural constituent of cytoskeleton; F:GTP binding; C:cytoplasm; C:microtubule; P:cytoskeleton organization; P:microtubule-based process	EC:3.6.1.15	Nucleoside-triphosphate phosphatase
Gh_000068	[BLASTED, MAPPED, ANNOTATED]	SOAP.k35.SOAP.k35.SOAP.k35.scaffold2828	UDP-glycosyltransferase 76H1-like	1337	20	3.73499e-134	64.43	1	F:GO:0016740	F:transferase activity
Gh_000069	[NO-BLAST]	SOAP.k35.SOAP.k35.SOAP.k35.scaffold2830	---NA---	1177
Gh_000070	[BLASTED, MAPPED, ANNOTATED]	SOAP.k35.SOAP.k35.SOAP.k35.scaffold2851	transcription repressor OFP8-like	1068	20	2.01153e-45	70.89	1	P:GO:0045892	P:negative regulation of transcription, DNA-templated
Gh_000071	[BLASTED, MAPPED, ANNOTATED]	SOAP.k35.SOAP.k35.SOAP.k35.scaffold2866	hypothetical protein PHYPA_012807	1590	20	4.62072e-08	62.89	1	P:GO:0006259	P:DNA metabolic process
Gh_000072	[BLASTED, MAPPED, ANNOTATED]	SOAP.k35.SOAP.k35.SOAP.k35.scaffold2911	E3 ubiquitin-protein ligase SDIR1 isoform X2	2551	20	1.15068e-124	91.17	5	P:GO:0000209; C:GO:0016021; F:GO:0016874; P:GO:0043161; F:GO:0061630	P:protein polyubiquitination; C:integral component of membrane; F:ligase activity; P:proteasome-mediated ubiquitin-dependent protein catabolic process; F:ubiquitin protein ligase activity
Gh_000073	[BLASTED, MAPPED, ANNOTATED]	SOAP.k35.SOAP.k35.SOAP.k35.scaffold2977	chorismate mutase 1, chloroplastic-like	2341	20	2.72209e-123	69.01	2	P:GO:0008652; F:GO:0016853	P:cellular amino acid biosynthetic process; F:isomerase activity
Gh_000074	[BLASTED, MAPPED]	SOAP.k35.SOAP.k35.SOAP.k35.scaffold3004	TMV resistance protein N-like	1670	20	8.86106e-27	51.01	2	P:GO:0007165; F:GO:0043531	P:signal transduction; F:ADP binding
Gh_000075	[BLASTED, MAPPED, ANNOTATED]	SOAP.k35.SOAP.k35.SOAP.k35.scaffold3276	protein ROOT PRIMORDIUM DEFECTIVE 1	1955	20	0	84.01	5	F:GO:0004672; F:GO:0005524; P:GO:0006468; C:GO:0016021; F:GO:0016787	F:protein kinase activity; F:ATP binding; P:protein phosphorylation; C:integral component of membrane; F:hydrolase activity
Gh_000076	[NO-BLAST]	SOAP.k35.SOAP.k35.SOAP.k35.scaffold3368	---NA---	384
Gh_000077	[BLASTED, MAPPED, ANNOTATED]	SOAP.k35.SOAP.k35.SOAP.k35.scaffold3383	tocopherol cyclase	1997	20	0	83.29	17	F:GO:0004672; F:GO:0005524; P:GO:0006468; P:GO:0006631; P:GO:0006979; P:GO:0009266; C:GO:0009534; P:GO:0009644; P:GO:0009651; P:GO:0009915; C:GO:0009941; F:GO:0009976; P:GO:0010189; C:GO:0010287; P:GO:0015994; P:GO:0016122; P:GO:0031347	F:protein kinase activity; F:ATP binding; P:protein phosphorylation; P:fatty acid metabolic process; P:response to oxidative stress; P:response to temperature stimulus; C:chloroplast thylakoid; P:response to high light intensity; P:response to salt stress; P:phloem sucrose loading; C:chloroplast envelope; F:tocopherol cyclase activity; P:vitamin E biosynthetic process; C:plastoglobule; P:chloroph…
Gh_000078	[BLASTED, MAPPED]	SOAP.k35.SOAP.k35.SOAP.k35.scaffold3482	zinc finger BED domain-containing protein RICESLEEPER 2-like	502	20	1.54261e-09	60.79	2	F:GO:0003677; F:GO:0046983	F:DNA binding; F:protein dimerization activity
Gh_000079	[BLASTED, MAPPED, ANNOTATED]	SOAP.k35.SOAP.k35.SOAP.k35.scaffold3541	protein COFACTOR ASSEMBLY OF COMPLEX C SUBUNIT B CCB3, chloroplastic isoform X2	1100	20	2.73342e-90	76.33	1	C:GO:0016021	C:integral component of membrane
Gh_000080	[BLASTED]	SOAP.k35.SOAP.k35.SOAP.k35.scaffold3554	protein CLMP1	3436	20	0	85.35
Gh_000081	[NO-BLAST]	SOAP.k35.SOAP.k35.SOAP.k35.scaffold3598	---NA---	748
Gh_000082	[BLASTED]	SOAP.k35.SOAP.k35.SOAP.k35.scaffold3600	putative phosphoglycerate mutase family protein	1448	20	8.45447e-158	87.11
Gh_000083	[BLASTED]	SOAP.k35.SOAP.k35.SOAP.k35.scaffold3622	putative PB1 domain-containing protein	1872	20	3.63089e-74	74.79
Gh_000084	[BLASTED, MAPPED, ANNOTATED]	SOAP.k35.SOAP.k35.SOAP.k35.scaffold3639	G-type lectin S-receptor-like serine/threonine-protein kinase At4g27290	834	20	5.08958e-101	77.69	4	F:GO:0000166; F:GO:0004672; C:GO:0016020; P:GO:0016310	F:nucleotide binding; F:protein kinase activity; C:membrane; P:phosphorylation
Gh_000085	[BLASTED, MAPPED, ANNOTATED]	SOAP.k35.SOAP.k35.SOAP.k35.scaffold3668	homeobox protein HD1	1099	20	1.95524e-159	86.71	3	F:GO:0003677; C:GO:0005634; P:GO:0006355	F:DNA binding; C:nucleus; P:regulation of transcription, DNA-templated
Gh_000086	[BLASTED, MAPPED, ANNOTATED]	SOAP.k35.SOAP.k35.SOAP.k35.scaffold3678	60S ribosomal protein L15-1-like	984	20	3.0095e-58	81.7	8	P:GO:0002181; F:GO:0003677; F:GO:0003723; F:GO:0003735; F:GO:0003899; C:GO:0005666; P:GO:0006383; C:GO:0022625	P:cytoplasmic translation; F:DNA binding; F:RNA binding; F:structural constituent of ribosome; F:DNA-directed 5'-3' RNA polymerase activity; C:DNA-directed RNA polymerase III complex; P:transcription by RNA polymerase III; C:cytosolic large ribosomal subunit	EC:2.7.7.6	DNA-directed RNA polymerase
Gh_000087	[NO-BLAST]	SOAP.k35.SOAP.k35.SOAP.k35.scaffold3966	---NA---	977
Gh_000088	[BLASTED, MAPPED, ANNOTATED]	SOAP.k35.SOAP.k35.SOAP.k35.scaffold3987	phospholipase A1-IIdelta-like	1931	20	0	80.66	2	P:GO:0006629; F:GO:0008970	P:lipid metabolic process; F:phosphatidylcholine 1-acylhydrolase activity	EC:3.1.1.32; EC:3.1.1.1	Phospholipase A(1); Carboxylesterase
Gh_000089	[BLASTED, MAPPED]	SOAP.k35.SOAP.k35.SOAP.k35.scaffold4003	proteasome maturation factor ump1	623	3	7.50195e-27	66.87	2	C:GO:0000502; P:GO:0043248	C:proteasome complex; P:proteasome assembly
Gh_000090	[BLASTED, MAPPED, ANNOTATED]	SOAP.k35.SOAP.k35.SOAP.k35.scaffold4041	prostatic spermine-binding protein-like	1440	20	4.79846e-28	64.87	1	C:GO:0016020	C:membrane
Gh_000091	[BLASTED, MAPPED, ANNOTATED]	SOAP.k35.SOAP.k35.SOAP.k35.scaffold4076	40S ribosomal protein S8-like	1155	20	3.00788e-101	75.07	5	F:GO:0003735; P:GO:0006412; P:GO:0042255; F:GO:0043022; C:GO:0043253	F:structural constituent of ribosome; P:translation; P:ribosome assembly; F:ribosome binding; C:chloroplast ribosome
Gh_000092	[NO-BLAST]	SOAP.k35.SOAP.k35.SOAP.k35.scaffold4205	---NA---	1044
Gh_000093	[BLASTED, MAPPED, ANNOTATED]	SOAP.k35.SOAP.k35.SOAP.k35.scaffold4214	putative RNA-directed DNA polymerase	2003	20	0	78.85	5	F:GO:0003676; F:GO:0003964; P:GO:0006278; F:GO:0008270; P:GO:0015074	F:nucleic acid binding; F:RNA-directed DNA polymerase activity; P:RNA-dependent DNA biosynthetic process; F:zinc ion binding; P:DNA integration	EC:2.7.7.49	RNA-directed DNA polymerase
Gh_000094	[BLASTED, MAPPED, ANNOTATED]	SOAP.k35.SOAP.k35.SOAP.k35.scaffold4264	THO complex subunit 3	1920	20	0	94.41	3	C:GO:0000445; P:GO:0006406; P:GO:0010267	C:THO complex part of transcription export complex; P:mRNA export from nucleus; P:production of ta-siRNAs involved in RNA interference
Gh_000095	[BLASTED, MAPPED, ANNOTATED]	SOAP.k35.SOAP.k35.SOAP.k35.scaffold4429	protein farnesyltransferase/geranylgeranyltransferase type-1 subunit alpha	1303	20	0	80.51	6	F:GO:0004660; F:GO:0004662; C:GO:0005953; C:GO:0005965; P:GO:0018343; P:GO:0018344	F:protein farnesyltransferase activity; F:CAAX-protein geranylgeranyltransferase activity; C:CAAX-protein geranylgeranyltransferase complex; C:protein farnesyltransferase complex; P:protein farnesylation; P:protein geranylgeranylation	EC:2.5.1.59; EC:2.5.1.58	Protein geranylgeranyltransferase type I; Protein farnesyltransferase
Gh_000096	[NO-BLAST]	SOAP.k35.SOAP.k35.SOAP.k35.scaffold4545	---NA---	653
Gh_000097	[NO-BLAST]	SOAP.k35.SOAP.k35.SOAP.k35.scaffold4547	---NA---	391
Gh_000098	[NO-BLAST]	SOAP.k35.SOAP.k35.SOAP.k35.scaffold4576	---NA---	671
Gh_000099	[BLASTED]	SOAP.k35.SOAP.k35.SOAP.k35.scaffold4583	cytochrome c oxidase assembly protein COX19-like	1102	20	9.10459e-25	82.83
Gh_000100	[BLASTED, MAPPED, ANNOTATED]	SOAP.k35.SOAP.k35.SOAP.k35.scaffold4588	receptor-like protein kinase FERONIA	961	20	2.49754e-70	77.3	4	F:GO:0004672; F:GO:0005524; P:GO:0006468; C:GO:0016021	F:protein kinase activity; F:ATP binding; P:protein phosphorylation; C:integral component of membrane
Gh_000101	[BLASTED, MAPPED, ANNOTATED]	SOAP.k35.SOAP.k35.SOAP.k35.scaffold4607	probable histone H2A variant 1	921	20	2.5559e-67	89.8	4	C:GO:0000786; F:GO:0003677; C:GO:0005634; F:GO:0046982	C:nucleosome; F:DNA binding; C:nucleus; F:protein heterodimerization activity
Gh_000102	[NO-BLAST]	SOAP.k35.SOAP.k35.SOAP.k35.scaffold4619	---NA---	606
Gh_000103	[BLASTED, MAPPED, ANNOTATED]	SOAP.k35.SOAP.k35.SOAP.k35.scaffold4678	probable receptor-like protein kinase At5g59700	2877	20	1.48182e-144	78.39	5	F:GO:0004674; F:GO:0005524; P:GO:0006468; P:GO:0007165; F:GO:0046983	F:protein serine/threonine kinase activity; F:ATP binding; P:protein phosphorylation; P:signal transduction; F:protein dimerization activity	EC:2.7.11	Transferring phosphorus-containing groups
Gh_000104	[BLASTED, MAPPED, ANNOTATED]	SOAP.k35.SOAP.k35.SOAP.k35.scaffold4752	60S ribosomal protein L18-3	821	20	5.16957e-79	69.94	4	F:GO:0003723; F:GO:0003735; P:GO:0006412; C:GO:0022625	F:RNA binding; F:structural constituent of ribosome; P:translation; C:cytosolic large ribosomal subunit
Gh_000105	[BLASTED, MAPPED, ANNOTATED]	SOAP.k35.SOAP.k35.SOAP.k35.scaffold4841	TMV resistance protein N-like	1645	20	0	70.01	2	P:GO:0007165; F:GO:0043531	P:signal transduction; F:ADP binding
Gh_000106	[BLASTED, MAPPED, ANNOTATED]	SOAP.k35.SOAP.k35.SOAP.k35.scaffold4842	Ty3/gypsy retrotransposon protein	2432	20	7.022e-174	65.51	4	F:GO:0003824; P:GO:0006807; P:GO:0044238; P:GO:0044260	F:catalytic activity; P:nitrogen compound metabolic process; P:primary metabolic process; P:cellular macromolecule metabolic process
Gh_000107	[NO-BLAST]	SOAP.k35.SOAP.k35.SOAP.k35.scaffold4894	---NA---	527
Gh_000108	[BLASTED, MAPPED, ANNOTATED]	SOAP.k35.SOAP.k35.SOAP.k35.scaffold4913	protein argonaute 5	3745	20	0	75.54	2	F:GO:0003676; P:GO:0031047	F:nucleic acid binding; P:gene silencing by RNA
Gh_000109	[BLASTED, MAPPED, ANNOTATED]	SOAP.k35.SOAP.k35.SOAP.k35.scaffold5025	GTP-binding nuclear protein Ran-3	1174	20	1.83421e-136	92.26	6	F:GO:0003924; F:GO:0005525; C:GO:0005634; P:GO:0006913; P:GO:0015031; F:GO:0016829	F:GTPase activity; F:GTP binding; C:nucleus; P:nucleocytoplasmic transport; P:protein transport; F:lyase activity	EC:3.6.1.15	Nucleoside-triphosphate phosphatase
Gh_000110	[BLASTED, MAPPED, ANNOTATED]	SOAP.k35.SOAP.k35.SOAP.k35.scaffold5055	non-specific lipid-transfer protein-like protein At2g13820	767	20	2.03247e-47	85.52	3	P:GO:0006869; F:GO:0008289; C:GO:0016021	P:lipid transport; F:lipid binding; C:integral component of membrane
Gh_000111	[NO-BLAST]	SOAP.k35.SOAP.k35.SOAP.k35.scaffold5105	---NA---	1511
Gh_000112	[BLASTED, MAPPED, ANNOTATED]	SOAP.k35.SOAP.k35.SOAP.k35.scaffold5177	MADS-box protein SVP	1996	20	1.30025e-100	74.8	5	F:GO:0000977; F:GO:0003700; C:GO:0005634; P:GO:0045944; F:GO:0046983	F:RNA polymerase II regulatory region sequence-specific DNA binding; F:DNA-binding transcription factor activity; C:nucleus; P:positive regulation of transcription by RNA polymerase II; F:protein dimerization activity
Gh_000113	[NO-BLAST]	SOAP.k35.SOAP.k35.SOAP.k35.scaffold5236	---NA---	440
Gh_000114	[BLASTED, MAPPED, ANNOTATED]	SOAP.k35.SOAP.k35.SOAP.k35.scaffold5291	probable receptor-like protein kinase At5g15080	2770	20	0	93.88	7	P:GO:0000186; F:GO:0004675; F:GO:0004709; F:GO:0005524; C:GO:0005622; C:GO:0005886; P:GO:0007178	P:activation of MAPKK activity; F:transmembrane receptor protein serine/threonine kinase activity; F:MAP kinase kinase kinase activity; F:ATP binding; C:intracellular; C:plasma membrane; P:transmembrane receptor protein serine/threonine kinase signaling pathway	EC:2.7.11.25; EC:2.7.11	Mitogen-activated protein kinase kinase kinase; Transferring phosphorus-containing groups
Gh_000115	[BLASTED]	SOAP.k35.SOAP.k35.SOAP.k35.scaffold5325	plant intracellular Ras-group-related LRR protein 6 isoform X1	1999	20	1.34249e-84	81.72
Gh_000116	[NO-BLAST]	SOAP.k35.SOAP.k35.SOAP.k35.scaffold5389	---NA---	783
Gh_000117	[BLASTED, MAPPED, ANNOTATED]	SOAP.k35.SOAP.k35.SOAP.k35.scaffold5429	glycerophosphodiester phosphodiesterase GDPDL3-like	2857	20	0	79.2	3	P:GO:0006629; F:GO:0008081; C:GO:0016021	P:lipid metabolic process; F:phosphoric diester hydrolase activity; C:integral component of membrane
Gh_000118	[NO-BLAST]	SOAP.k35.SOAP.k35.SOAP.k35.scaffold5460	---NA---	615
Gh_000119	[NO-BLAST]	SOAP.k35.SOAP.k35.SOAP.k35.scaffold5483	---NA---	640
Gh_000120	[BLASTED, MAPPED]	SOAP.k35.SOAP.k35.SOAP.k35.scaffold5529	phosphatidate phosphatase PAH1-like	3315	20	0	67.42	3	F:GO:0008195; P:GO:0016311; F:GO:0016787	F:phosphatidate phosphatase activity; P:dephosphorylation; F:hydrolase activity
Gh_000121	[BLASTED, MAPPED, ANNOTATED]	SOAP.k35.SOAP.k35.SOAP.k35.scaffold5616	lactoylglutathione lyase	694	20	2.503e-85	83.38	2	F:GO:0016740; F:GO:0016829	F:transferase activity; F:lyase activity
Gh_000122	[BLASTED, MAPPED, ANNOTATED]	SOAP.k35.SOAP.k35.SOAP.k35.scaffold5668	DEAD-box ATP-dependent RNA helicase 42	1977	20	0	83.74	4	F:GO:0003723; F:GO:0003735; C:GO:0005840; P:GO:0006412	F:RNA binding; F:structural constituent of ribosome; C:ribosome; P:translation
Gh_000123	[BLASTED, MAPPED, ANNOTATED]	SOAP.k35.SOAP.k35.SOAP.k35.scaffold5679	N6-adenosine-methyltransferase MT-A70-like	4515	20	0	86.76	6	C:GO:0009507; C:GO:0016021; F:GO:0016422; C:GO:0016607; C:GO:0036396; P:GO:0080009	C:chloroplast; C:integral component of membrane; F:mRNA (2'-O-methyladenosine-N6-)-methyltransferase activity; C:nuclear speck; C:RNA N6-methyladenosine methyltransferase complex; P:mRNA methylation	EC:2.1.1.62	mRNA (2'-O-methyladenosine-N(6)-)-methyltransferase
Gh_000124	[NO-BLAST]	SOAP.k35.SOAP.k35.SOAP.k35.scaffold5683	---NA---	470
Gh_000125	[BLASTED, MAPPED, ANNOTATED]	SOAP.k35.SOAP.k35.SOAP.k35.scaffold5692	RING-H2 finger protein ATL74	1253	20	5.4398e-71	82.44	4	C:GO:0016021; P:GO:0016567; P:GO:0043161; F:GO:0061630	C:integral component of membrane; P:protein ubiquitination; P:proteasome-mediated ubiquitin-dependent protein catabolic process; F:ubiquitin protein ligase activity
Gh_000126	[BLASTED, MAPPED, ANNOTATED]	SOAP.k35.SOAP.k35.SOAP.k35.scaffold5726	putative alpha/beta-Hydrolases superfamily protein	2510	20	0	80.11	1	F:GO:0016787	F:hydrolase activity
Gh_000127	[BLASTED, MAPPED, ANNOTATED]	SOAP.k35.SOAP.k35.SOAP.k35.scaffold5747	signal recognition particle 19 kDa protein	938	20	4.19743e-48	74.61	5	C:GO:0005746; C:GO:0005786; P:GO:0006616; P:GO:0006617; F:GO:0008312	C:mitochondrial respiratory chain; C:signal recognition particle, endoplasmic reticulum targeting; P:SRP-dependent cotranslational protein targeting to membrane, translocation; P:SRP-dependent cotranslational protein targeting to membrane, signal sequence recognition; F:7S RNA binding
Gh_000128	[BLASTED, MAPPED, ANNOTATED]	SOAP.k35.SOAP.k35.SOAP.k35.scaffold5826	purine-uracil permease NCS1	2071	20	0	84.67	3	C:GO:0016021; F:GO:0022857; P:GO:0055085	C:integral component of membrane; F:transmembrane transporter activity; P:transmembrane transport
Gh_000129	[BLASTED, MAPPED]	SOAP.k35.SOAP.k35.SOAP.k35.scaffold5946	putative ribonuclease H-like domain-containing protein	618	20	5.15253e-24	64.36	2	F:GO:0003676; P:GO:0015074	F:nucleic acid binding; P:DNA integration
Gh_000130	[BLASTED, MAPPED, ANNOTATED]	SOAP.k35.SOAP.k35.SOAP.k35.scaffold6090	putative zf-FLZ domain-containing protein	995	20	9.94544e-28	93.55	2	P:GO:0006355; F:GO:0008270	P:regulation of transcription, DNA-templated; F:zinc ion binding
Gh_000131	[BLASTED, MAPPED]	SOAP.k35.SOAP.k35.SOAP.k35.scaffold6193	uncharacterized protein LOC110887574	1481	20	5.29178e-28	63.83	1	F:GO:0043531	F:ADP binding
Gh_000132	[BLASTED, MAPPED, ANNOTATED]	SOAP.k35.SOAP.k35.SOAP.k35.scaffold6289	protein ARABIDILLO 1-like	4310	20	0	84.39	1	F:GO:0016874	F:ligase activity
Gh_000133	[BLASTED]	SOAP.k35.SOAP.k35.SOAP.k35.scaffold6359	RAN GTPase-activating protein 1-like	2050	20	5.60139e-146	75.31
Gh_000134	[NO-BLAST]	SOAP.k35.SOAP.k35.SOAP.k35.scaffold6383	---NA---	1136
Gh_000135	[BLASTED, MAPPED, ANNOTATED]	SOAP.k35.SOAP.k35.SOAP.k35.scaffold6413	kinase-like protein	837	20	1.03739e-64	69.55	3	F:GO:0004674; F:GO:0005524; P:GO:0006468	F:protein serine/threonine kinase activity; F:ATP binding; P:protein phosphorylation	EC:2.7.11	Transferring phosphorus-containing groups
Gh_000136	[BLASTED]	SOAP.k35.SOAP.k35.SOAP.k35.scaffold6455	uncharacterized protein LOC112026467	1292	2	1.63528e-07	67.96
Gh_000137	[BLASTED, MAPPED, ANNOTATED]	SOAP.k35.SOAP.k35.SOAP.k35.scaffold6460	syntaxin-61	1082	20	1.47252e-106	84.32	9	F:GO:0000149; F:GO:0005484; C:GO:0005802; P:GO:0006886; P:GO:0006906; C:GO:0016021; C:GO:0031201; P:GO:0048193; P:GO:0048278	F:SNARE binding; F:SNAP receptor activity; C:trans-Golgi network; P:intracellular protein transport; P:vesicle fusion; C:integral component of membrane; C:SNARE complex; P:Golgi vesicle transport; P:vesicle docking
Gh_000138	[BLASTED, MAPPED, ANNOTATED]	SOAP.k35.SOAP.k35.SOAP.k35.scaffold6592	uncharacterized protein LOC111905175	1225	20	3.43516e-101	81.98	1	C:GO:0016021	C:integral component of membrane
Gh_000139	[BLASTED, MAPPED, ANNOTATED]	SOAP.k35.SOAP.k35.SOAP.k35.scaffold6605	eukaryotic translation initiation factor 2a	385	20	8.35449e-45	64.34	2	F:GO:0003743; P:GO:0006413	F:translation initiation factor activity; P:translational initiation
Gh_000140	[BLASTED, MAPPED]	SOAP.k35.SOAP.k35.SOAP.k35.scaffold6649	hypothetical protein PHYPA_008997	1199	13	1.98145e-06	49.81	3	F:GO:0003677; P:GO:0006313; P:GO:0015074	F:DNA binding; P:transposition, DNA-mediated; P:DNA integration
Gh_000141	[BLASTED]	SOAP.k35.SOAP.k35.SOAP.k35.scaffold6655	hypothetical protein COLO4_01661	590	1	0.000444457	70.91
Gh_000142	[NO-BLAST]	SOAP.k35.SOAP.k35.SOAP.k35.scaffold6690	---NA---	678
Gh_000143	[NO-BLAST]	SOAP.k35.SOAP.k35.SOAP.k35.scaffold6759	---NA---	315
Gh_000144	[BLASTED, MAPPED, ANNOTATED]	SOAP.k35.SOAP.k35.SOAP.k35.scaffold6769	protein PLANT CADMIUM RESISTANCE 10	986	20	2.74512e-88	78.55	1	C:GO:0016021	C:integral component of membrane
Gh_000145	[NO-BLAST]	SOAP.k35.SOAP.k35.SOAP.k35.scaffold6811	---NA---	517
Gh_000146	[BLASTED, MAPPED, ANNOTATED]	SOAP.k35.SOAP.k35.SOAP.k35.scaffold6828	actin	865	20	1.38477e-132	88.95	7	F:GO:0005524; P:GO:0010628; C:GO:0030027; C:GO:0030175; C:GO:0036156; C:GO:0044297; P:GO:0090131	F:ATP binding; P:positive regulation of gene expression; C:lamellipodium; C:filopodium; C:inner dynein arm; C:cell body; P:mesenchyme migration
Gh_000147	[NO-BLAST]	SOAP.k35.SOAP.k35.SOAP.k35.scaffold6859	---NA---	677
Gh_000148	[BLASTED, MAPPED, ANNOTATED]	SOAP.k35.SOAP.k35.SOAP.k35.scaffold6878	citrate synthase 4, mitochondrial	1295	20	0	72.88	3	F:GO:0004108; P:GO:0006099; C:GO:0044464	F:citrate (Si)-synthase activity; P:tricarboxylic acid cycle; C:cell part	EC:2.3.3.1	Citrate (Si)-synthase
Gh_000149	[BLASTED]	SOAP.k35.SOAP.k35.SOAP.k35.scaffold6886	EID1-like F-box protein 3	1420	20	8.54879e-151	83.38
Gh_000150	[NO-BLAST]	SOAP.k35.SOAP.k35.SOAP.k35.scaffold6998	---NA---	824
Gh_000151	[BLASTED, MAPPED, ANNOTATED]	SOAP.k35.SOAP.k35.SOAP.k35.scaffold7042	protein Iojap, chloroplastic	1330	20	3.55976e-102	72.49	3	P:GO:0017148; F:GO:0043023; P:GO:0090071	P:negative regulation of translation; F:ribosomal large subunit binding; P:negative regulation of ribosome biogenesis
Gh_000152	[BLASTED, MAPPED]	SOAP.k35.SOAP.k35.SOAP.k35.scaffold7126	serine/threonine-protein phosphatase 7 long form homolog	1063	20	1.93692e-10	60.66	4	F:GO:0004721; P:GO:0006470; F:GO:0008270; F:GO:0016787	F:phosphoprotein phosphatase activity; P:protein dephosphorylation; F:zinc ion binding; F:hydrolase activity
Gh_000153	[BLASTED, MAPPED, ANNOTATED]	SOAP.k35.SOAP.k35.SOAP.k35.scaffold7237	protein RER1A-like	1061	20	7.54033e-85	92.08	2	P:GO:0006890; C:GO:0016021	P:retrograde vesicle-mediated transport, Golgi to ER; C:integral component of membrane
Gh_000154	[BLASTED, MAPPED, ANNOTATED]	SOAP.k35.SOAP.k35.SOAP.k35.scaffold7285	protein phosphatase methylesterase 1	1678	20	0	93.75	3	P:GO:0006482; F:GO:0016740; F:GO:0051723	P:protein demethylation; F:transferase activity; F:protein methylesterase activity	EC:3.1.1.1	Carboxylesterase
Gh_000155	[BLASTED, MAPPED]	SOAP.k35.SOAP.k35.SOAP.k35.scaffold7305	uncharacterized mitochondrial protein AtMg00810-like	761	7	0.000612037	70.67	7	F:GO:0003676; F:GO:0003964; P:GO:0006278; F:GO:0008270; P:GO:0015074; F:GO:0016740; F:GO:0016779	F:nucleic acid binding; F:RNA-directed DNA polymerase activity; P:RNA-dependent DNA biosynthetic process; F:zinc ion binding; P:DNA integration; F:transferase activity; F:nucleotidyltransferase activity
Gh_000156	[NO-BLAST]	SOAP.k35.SOAP.k35.SOAP.k35.scaffold7310	---NA---	481
Gh_000157	[BLASTED, MAPPED]	SOAP.k35.SOAP.k35.SOAP.k35.scaffold7346	protein NETWORKED 4B-like	1535	20	1.94738e-84	53.6	1	F:GO:0003779	F:actin binding
Gh_000158	[BLASTED, MAPPED, ANNOTATED]	SOAP.k35.SOAP.k35.SOAP.k35.scaffold7369	probable receptor-like protein kinase At5g61350 isoform X1	716	20	3.37553e-55	68.75	3	F:GO:0000166; F:GO:0004672; P:GO:0016310	F:nucleotide binding; F:protein kinase activity; P:phosphorylation
Gh_000159	[BLASTED, MAPPED, ANNOTATED]	SOAP.k35.SOAP.k35.SOAP.k35.scaffold7378	aldehyde dehydrogenase	1624	20	0	74.51	2	F:GO:0004029; P:GO:0055114	F:aldehyde dehydrogenase (NAD) activity; P:oxidation-reduction process	EC:1.2.1.3	Aldehyde dehydrogenase (NAD(+))
Gh_000160	[BLASTED, MAPPED, ANNOTATED]	SOAP.k35.SOAP.k35.SOAP.k35.scaffold7439	protein TIC 21, chloroplastic	1374	20	6.2121e-131	84.38	1	C:GO:0016021	C:integral component of membrane
Gh_000161	[BLASTED, MAPPED, ANNOTATED]	SOAP.k35.SOAP.k35.SOAP.k35.scaffold7450	citrate synthase 3, peroxisomal	425	20	9.24951e-27	65.28	4	F:GO:0004108; C:GO:0005777; C:GO:0005829; P:GO:0006635	F:citrate (Si)-synthase activity; C:peroxisome; C:cytosol; P:fatty acid beta-oxidation	EC:2.3.3.1	Citrate (Si)-synthase
Gh_000162	[BLASTED, MAPPED]	SOAP.k35.SOAP.k35.SOAP.k35.scaffold7455	hypothetical protein CEUSTIGMA_g12823.t1, partial	592	11	0.000139182	59.8	3	F:GO:0003677; P:GO:0006313; P:GO:0015074	F:DNA binding; P:transposition, DNA-mediated; P:DNA integration
Gh_000163	[BLASTED, MAPPED]	SOAP.k35.SOAP.k35.SOAP.k35.scaffold7590	hypothetical protein PHYPA_030884	1618	20	3.15653e-33	45.86	3	F:GO:0003677; P:GO:0006313; P:GO:0015074	F:DNA binding; P:transposition, DNA-mediated; P:DNA integration
Gh_000164	[BLASTED, MAPPED]	SOAP.k35.SOAP.k35.SOAP.k35.scaffold7694	predicted protein	1288	20	1.28649e-17	50	3	P:GO:0007165; C:GO:0016020; C:GO:0016021	P:signal transduction; C:membrane; C:integral component of membrane
Gh_000165	[BLASTED, MAPPED]	SOAP.k35.SOAP.k35.SOAP.k35.scaffold7701	Chromo domain-containing protein	808	20	8.13073e-08	59.65	7	F:GO:0003676; F:GO:0003964; F:GO:0004190; C:GO:0005634; P:GO:0006278; P:GO:0006508; P:GO:0015074	F:nucleic acid binding; F:RNA-directed DNA polymerase activity; F:aspartic-type endopeptidase activity; C:nucleus; P:RNA-dependent DNA biosynthetic process; P:proteolysis; P:DNA integration
Gh_000166	[BLASTED, MAPPED, ANNOTATED]	SOAP.k35.SOAP.k35.SOAP.k35.scaffold7756	probable protein phosphatase 2C 25	4875	20	2.88658e-167	79.88	3	F:GO:0004722; P:GO:0006470; F:GO:0046872	F:protein serine/threonine phosphatase activity; P:protein dephosphorylation; F:metal ion binding	EC:3.1.3.16; EC:3.1.3.41	Protein-serine/threonine phosphatase; 4-nitrophenylphosphatase
Gh_000167	[BLASTED, MAPPED, ANNOTATED]	SOAP.k35.SOAP.k35.SOAP.k35.scaffold8014	hypothetical protein LSAT_6X30960	1138	20	5.89711e-47	55.75	4	F:GO:0003824; F:GO:0005488; P:GO:0008152; P:GO:0009987	F:catalytic activity; F:binding; P:metabolic process; P:cellular process
Gh_000168	[NO-BLAST]	SOAP.k35.SOAP.k35.SOAP.k35.scaffold8025	---NA---	392
Gh_000169	[NO-BLAST]	SOAP.k35.SOAP.k35.SOAP.k35.scaffold8062	---NA---	666
Gh_000170	[NO-BLAST]	SOAP.k35.SOAP.k35.SOAP.k35.scaffold8087	---NA---	440
Gh_000171	[BLASTED, MAPPED, ANNOTATED]	SOAP.k35.SOAP.k35.SOAP.k35.scaffold8158	U4/U6 small nuclear ribonucleoprotein Prp31 homolog	1600	20	0	94.85	3	P:GO:0000244; C:GO:0019013; C:GO:0046540	P:spliceosomal tri-snRNP complex assembly; C:viral nucleocapsid; C:U4/U6 x U5 tri-snRNP complex
Gh_000172	[BLASTED, MAPPED]	SOAP.k35.SOAP.k35.SOAP.k35.scaffold8203	DNA/RNA polymerases superfamily protein	892	20	2.60443e-18	66.49	4	F:GO:0003676; F:GO:0003964; P:GO:0006278; P:GO:0015074	F:nucleic acid binding; F:RNA-directed DNA polymerase activity; P:RNA-dependent DNA biosynthetic process; P:DNA integration
Gh_000173	[BLASTED, MAPPED]	SOAP.k35.SOAP.k35.SOAP.k35.scaffold8209	TMV resistance protein N-like	1138	20	2.87324e-51	57.95	2	P:GO:0007165; F:GO:0043531	P:signal transduction; F:ADP binding
Gh_000174	[BLASTED, MAPPED, ANNOTATED]	SOAP.k35.SOAP.k35.SOAP.k35.scaffold8219	putative SNARE-like superfamily protein	1099	20	2.9279e-92	96.94	2	P:GO:0015031; C:GO:0016020	P:protein transport; C:membrane
Gh_000175	[BLASTED]	SOAP.k35.SOAP.k35.SOAP.k35.scaffold8251	uncharacterized protein LOC110918993	783	20	9.71017e-42	58.34
Gh_000176	[BLASTED, MAPPED, ANNOTATED]	SOAP.k35.SOAP.k35.SOAP.k35.scaffold8283	85 (chloroplast)	391	20	1.76991e-17	77.56	2	C:GO:0009507; C:GO:0016020	C:chloroplast; C:membrane
Gh_000177	[BLASTED]	SOAP.k35.SOAP.k35.SOAP.k35.scaffold8318	hypothetical protein BAE44_0007341	764	20	1.28498e-08	94.94
Gh_000178	[BLASTED, MAPPED, ANNOTATED]	SOAP.k35.SOAP.k35.SOAP.k35.scaffold8326	tRNase Z TRZ2, chloroplastic	1903	20	0	88.88	2	P:GO:0034414; F:GO:0042781	P:tRNA 3'-trailer cleavage, endonucleolytic; F:3'-tRNA processing endoribonuclease activity	EC:3.1.30; EC:3.1.26	Acting on ester bonds; Acting on ester bonds
Gh_000179	[NO-BLAST]	SOAP.k35.SOAP.k35.SOAP.k35.scaffold8375	---NA---	676
Gh_000180	[BLASTED]	SOAP.k35.SOAP.k35.SOAP.k35.scaffold8433	protein ALP1-like	500	20	1.72772e-22	75.72
Gh_000181	[BLASTED, MAPPED, ANNOTATED]	SOAP.k35.SOAP.k35.SOAP.k35.scaffold8494	predicted protein	746	20	5.82868e-88	65.36	3	P:GO:0008152; F:GO:0016614; F:GO:0043167	P:metabolic process; F:oxidoreductase activity, acting on CH-OH group of donors; F:ion binding
Gh_000182	[BLASTED]	SOAP.k35.SOAP.k35.SOAP.k35.scaffold8570	hypothetical protein Ccrd_015798	796	20	1.4826e-17	81.13
Gh_000183	[BLASTED]	SOAP.k35.SOAP.k35.SOAP.k35.scaffold8612	putative rmlC-like cupins superfamily protein	1045	20	1.46564e-57	89.53
Gh_000184	[BLASTED, MAPPED, ANNOTATED]	SOAP.k35.SOAP.k35.SOAP.k35.scaffold8617	glutamate receptor 1.2-like	1916	20	1.70349e-84	72.54	4	F:GO:0004970; P:GO:0006811; C:GO:0016021; P:GO:0035235	F:ionotropic glutamate receptor activity; P:ion transport; C:integral component of membrane; P:ionotropic glutamate receptor signaling pathway
Gh_000185	[BLASTED, MAPPED, ANNOTATED]	SOAP.k35.SOAP.k35.SOAP.k35.scaffold8620	ergosterol biosynthetic protein 28	814	20	2.66107e-63	78.02	4	C:GO:0005789; P:GO:0006696; C:GO:0016021; F:GO:0030674	C:endoplasmic reticulum membrane; P:ergosterol biosynthetic process; C:integral component of membrane; F:protein binding, bridging
Gh_000186	[NO-BLAST]	SOAP.k35.SOAP.k35.SOAP.k35.scaffold8623	---NA---	1296
Gh_000187	[BLASTED, MAPPED, ANNOTATED]	SOAP.k35.SOAP.k35.SOAP.k35.scaffold8701	elongation factor 1-alpha	972	20	4.49747e-94	71.96	2	F:GO:0000166; P:GO:0006412	F:nucleotide binding; P:translation
Gh_000188	[BLASTED, MAPPED, ANNOTATED]	SOAP.k35.SOAP.k35.SOAP.k35.scaffold8766	uncharacterized protein LOC111891434	325	4	1.32184e-14	79.38	1	C:GO:0016021	C:integral component of membrane
Gh_000189	[BLASTED, MAPPED, ANNOTATED]	SOAP.k35.SOAP.k35.SOAP.k35.scaffold8776	glucan endo-1,3-beta-glucosidase 14	1871	20	0	86.24	7	F:GO:0004553; C:GO:0005634; C:GO:0005737; P:GO:0005975; C:GO:0016021; F:GO:0030247; C:GO:0046658	F:hydrolase activity, hydrolyzing O-glycosyl compounds; C:nucleus; C:cytoplasm; P:carbohydrate metabolic process; C:integral component of membrane; F:polysaccharide binding; C:anchored component of plasma membrane
Gh_000190	[BLASTED, MAPPED, ANNOTATED]	SOAP.k35.SOAP.k35.SOAP.k35.scaffold8841	geranylgeranyl diphosphate reductase, chloroplastic-like	1751	20	0	82.86	5	P:GO:0015979; P:GO:0015995; F:GO:0016628; F:GO:0045550; P:GO:0055114	P:photosynthesis; P:chlorophyll biosynthetic process; F:oxidoreductase activity, acting on the CH-CH group of donors, NAD or NADP as acceptor; F:geranylgeranyl reductase activity; P:oxidation-reduction process
Gh_000191	[NO-BLAST]	SOAP.k35.SOAP.k35.SOAP.k35.scaffold8868	---NA---	414
Gh_000192	[BLASTED]	SOAP.k35.SOAP.k35.SOAP.k35.scaffold8989	putative FAD/NAD(P)-binding oxidoreductase family protein	1792	20	0	87.34
Gh_000193	[NO-BLAST]	SOAP.k35.SOAP.k35.SOAP.k35.scaffold9054	---NA---	3710
Gh_000194	[NO-BLAST]	SOAP.k35.SOAP.k35.SOAP.k35.scaffold9106	---NA---	410
Gh_000195	[BLASTED, MAPPED]	SOAP.k35.SOAP.k35.SOAP.k35.scaffold9111	reverse transcriptase	492	20	2.30004e-06	77.2	3	F:GO:0003676; F:GO:0003964; P:GO:0006278	F:nucleic acid binding; F:RNA-directed DNA polymerase activity; P:RNA-dependent DNA biosynthetic process
Gh_000196	[NO-BLAST]	SOAP.k35.SOAP.k35.SOAP.k35.scaffold9140	---NA---	458
Gh_000197	[BLASTED, MAPPED, ANNOTATED]	SOAP.k35.SOAP.k35.SOAP.k35.scaffold9212	LRR receptor-like serine/threonine-protein kinase RCH1	685	20	1.90034e-08	89.34	4	F:GO:0004674; F:GO:0005524; P:GO:0006468; C:GO:0016021	F:protein serine/threonine kinase activity; F:ATP binding; P:protein phosphorylation; C:integral component of membrane	EC:2.7.11	Transferring phosphorus-containing groups
Gh_000198	[BLASTED, MAPPED]	SOAP.k35.SOAP.k35.SOAP.k35.scaffold9297	katanin p60 atpase-containing subunit a1	600	20	2.41968e-29	72.58	7	F:GO:0005524; C:GO:0005737; F:GO:0008017; F:GO:0008568; C:GO:0016020; C:GO:0016021; P:GO:0051013	F:ATP binding; C:cytoplasm; F:microtubule binding; F:microtubule-severing ATPase activity; C:membrane; C:integral component of membrane; P:microtubule severing
Gh_000199	[BLASTED, MAPPED]	SOAP.k35.SOAP.k35.SOAP.k35.scaffold9448	plant intracellular Ras-group-related LRR protein 7-like	1618	20	9.98857e-117	74.51	1	C:GO:0005886	C:plasma membrane
Gh_000200	[NO-BLAST]	SOAP.k35.SOAP.k35.SOAP.k35.scaffold9487	---NA---	405
Gh_000201	[BLASTED]	SOAP.k35.SOAP.k35.SOAP.k35.scaffold9510	hypothetical protein Ccrd_024736, partial	3054	20	1.5397e-117	76.5
Gh_000202	[BLASTED]	SOAP.k35.SOAP.k35.SOAP.k35.scaffold9517	uncharacterized protein At3g17950-like	1232	20	5.31521e-68	64.92
Gh_000203	[NO-BLAST]	SOAP.k35.SOAP.k35.SOAP.k35.scaffold9665	---NA---	904
Gh_000204	[BLASTED, MAPPED]	SOAP.k35.SOAP.k35.SOAP.k35.scaffold9796	hypothetical protein PHYPA_005204	653	20	3.47986e-21	56.11	3	F:GO:0003677; P:GO:0006313; P:GO:0015074	F:DNA binding; P:transposition, DNA-mediated; P:DNA integration
Gh_000205	[BLASTED, MAPPED]	SOAP.k35.SOAP.k35.SOAP.k35.scaffold9861	probable cinnamyl alcohol dehydrogenase 6	408	20	4.00762e-17	66.13	4	F:GO:0008270; F:GO:0016491; F:GO:0046872; P:GO:0055114	F:zinc ion binding; F:oxidoreductase activity; F:metal ion binding; P:oxidation-reduction process
Gh_000206	[NO-BLAST]	SOAP.k35.SOAP.k35.SOAP.k35.scaffold9886	---NA---	333
Gh_000207	[BLASTED, MAPPED, ANNOTATED]	SOAP.k35.SOAP.k35.SOAP.k35.scaffold9939	phospholipid-transporting ATPase 1-like	5199	20	0	83.82	5	F:GO:0000287; F:GO:0004012; F:GO:0005524; C:GO:0016021; P:GO:0045332	F:magnesium ion binding; F:phospholipid-translocating ATPase activity; F:ATP binding; C:integral component of membrane; P:phospholipid translocation	EC:3.6.1.3; EC:3.6.3.1; EC:3.6.1.15	Adenosinetriphosphatase; Phospholipid-translocating ATPase; Nucleoside-triphosphate phosphatase
Gh_000208	[BLASTED, MAPPED, ANNOTATED]	SOAP.k35.SOAP.k35.SOAP.k35.scaffold10038	gibberellin 2-beta-dioxygenase 2	1233	20	1.69309e-171	77.28	5	P:GO:0009416; P:GO:0045487; F:GO:0046872; F:GO:0052634; P:GO:0055114	P:response to light stimulus; P:gibberellin catabolic process; F:metal ion binding; F:C-19 gibberellin 2-beta-dioxygenase activity; P:oxidation-reduction process	EC:1.14.11; EC:1.14.11.13	Acting on paired donors, with incorporation or reduction of molecular oxygen. The oxygen incorporated need not be derived from O(2); Gibberellin 2-beta-dioxygenase
Gh_000209	[BLASTED]	SOAP.k35.SOAP.k35.SOAP.k35.scaffold10061	uncharacterized protein LOC111904743	742	20	8.48208e-32	86.41
Gh_000210	[BLASTED, MAPPED, ANNOTATED]	SOAP.k35.SOAP.k35.SOAP.k35.scaffold10080	hypothetical protein HannXRQ_Chr17g0550011	946	20	5.49858e-26	76.21	1	C:GO:0016021	C:integral component of membrane
Gh_000211	[BLASTED]	SOAP.k35.SOAP.k35.SOAP.k35.scaffold10124	LOB domain-containing protein 1-like	888	20	5.4249e-73	86.71
Gh_000212	[BLASTED, MAPPED, ANNOTATED]	SOAP.k35.SOAP.k35.SOAP.k35.scaffold10125	anthocyanidin 3-O-glucosyltransferase 2-like	2078	20	0	69.02	2	P:GO:0008152; F:GO:0016758	P:metabolic process; F:transferase activity, transferring hexosyl groups
Gh_000213	[BLASTED, MAPPED]	SOAP.k35.SOAP.k35.SOAP.k35.scaffold10388	class I glutamine amidotransferase-like protein	972	10	4.59813e-09	42.23	2	P:GO:0006541; F:GO:0016740	P:glutamine metabolic process; F:transferase activity
Gh_000214	[BLASTED, MAPPED]	SOAP.k35.SOAP.k35.SOAP.k35.scaffold10431	putative quinone-oxidoreductase homolog, chloroplastic	1650	20	4.40454e-67	47.24	4	C:GO:0016020; C:GO:0016021; F:GO:0016491; P:GO:0055114	C:membrane; C:integral component of membrane; F:oxidoreductase activity; P:oxidation-reduction process
Gh_000215	[BLASTED, MAPPED]	SOAP.k35.SOAP.k35.SOAP.k35.scaffold10464	E3 ubiquitin-protein ligase listerin isoform X2	662	20	1.25531e-28	64.53	3	F:GO:0008270; F:GO:0016874; F:GO:0046872	F:zinc ion binding; F:ligase activity; F:metal ion binding
Gh_000216	[NO-BLAST]	SOAP.k35.SOAP.k35.SOAP.k35.scaffold10472	---NA---	587
Gh_000217	[BLASTED, MAPPED, ANNOTATED]	SOAP.k35.SOAP.k35.SOAP.k35.scaffold10483	probable protein phosphatase 2C 63	2016	20	0	85.74	3	F:GO:0004722; P:GO:0006470; F:GO:0046872	F:protein serine/threonine phosphatase activity; P:protein dephosphorylation; F:metal ion binding	EC:3.1.3.16; EC:3.1.3.41	Protein-serine/threonine phosphatase; 4-nitrophenylphosphatase
Gh_000218	[BLASTED]	SOAP.k35.SOAP.k35.SOAP.k35.scaffold10490	protein SPIRRIG-like	2452	20	8.86711e-106	73.19
Gh_000219	[NO-BLAST]	SOAP.k35.SOAP.k35.SOAP.k35.scaffold10568	---NA---	309
Gh_000220	[BLASTED, MAPPED, ANNOTATED]	SOAP.k35.SOAP.k35.SOAP.k35.scaffold10609	probable lysine-specific demethylase ELF6	507	20	9.17503e-55	70.58	1	F:GO:0003676	F:nucleic acid binding
Gh_000221	[BLASTED, MAPPED, ANNOTATED]	SOAP.k35.SOAP.k35.SOAP.k35.scaffold10679	DNA-directed RNA polymerase 1, mitochondrial	3900	20	0	87.8	7	F:GO:0003677; F:GO:0003899; P:GO:0006390; P:GO:0009793; P:GO:0009860; C:GO:0034245; P:GO:0048481	F:DNA binding; F:DNA-directed 5'-3' RNA polymerase activity; P:mitochondrial transcription; P:embryo development ending in seed dormancy; P:pollen tube growth; C:mitochondrial DNA-directed RNA polymerase complex; P:plant ovule development	EC:2.7.7.6	DNA-directed RNA polymerase
Gh_000222	[BLASTED, MAPPED]	SOAP.k35.SOAP.k35.SOAP.k35.scaffold10691	succinate dehydrogenase assembly factor 3, mitochondrial-like	599	6	3.67645e-38	62.65	6	C:GO:0005739; C:GO:0005758; P:GO:0006105; P:GO:0006111; P:GO:0006979; P:GO:0034553	C:mitochondrion; C:mitochondrial intermembrane space; P:succinate metabolic process; P:regulation of gluconeogenesis; P:response to oxidative stress; P:mitochondrial respiratory chain complex II assembly
Gh_000223	[NO-BLAST]	SOAP.k35.SOAP.k35.SOAP.k35.scaffold10782	---NA---	366
Gh_000224	[NO-BLAST]	SOAP.k35.SOAP.k35.SOAP.k35.scaffold10827	---NA---	660
Gh_000225	[BLASTED, MAPPED]	SOAP.k35.SOAP.k35.SOAP.k35.scaffold10872	putative 115 kda protein in type-1 retrotransposable element	698	15	4.47327e-17	45.68	5	F:GO:0003676; F:GO:0003964; F:GO:0004523; P:GO:0006278; P:GO:0090502	F:nucleic acid binding; F:RNA-directed DNA polymerase activity; F:RNA-DNA hybrid ribonuclease activity; P:RNA-dependent DNA biosynthetic process; P:RNA phosphodiester bond hydrolysis, endonucleolytic
Gh_000226	[BLASTED, MAPPED]	SOAP.k35.SOAP.k35.SOAP.k35.scaffold10875	WD repeat-containing protein 89 homolog	1215	20	6.72888e-51	44.67	4	P:GO:0007275; P:GO:0010029; P:GO:0040008; F:GO:0046983	P:multicellular organism development; P:regulation of seed germination; P:regulation of growth; F:protein dimerization activity
Gh_000227	[BLASTED, MAPPED, ANNOTATED]	SOAP.k35.SOAP.k35.SOAP.k35.scaffold10912	SWR1-complex protein 4-like isoform X1	1690	20	0	89.21	7	F:GO:0003677; P:GO:0006281; P:GO:0006338; C:GO:0035267; P:GO:0043967; P:GO:0043968; P:GO:0045892	F:DNA binding; P:DNA repair; P:chromatin remodeling; C:NuA4 histone acetyltransferase complex; P:histone H4 acetylation; P:histone H2A acetylation; P:negative regulation of transcription, DNA-templated
Gh_000228	[BLASTED, MAPPED, ANNOTATED]	SOAP.k35.SOAP.k35.SOAP.k35.scaffold10933	probable serine/threonine-protein kinase PBL19	2567	20	0	80.86	4	F:GO:0004674; F:GO:0005524; P:GO:0006468; F:GO:0030246	F:protein serine/threonine kinase activity; F:ATP binding; P:protein phosphorylation; F:carbohydrate binding	EC:2.7.11	Transferring phosphorus-containing groups
Gh_000229	[NO-BLAST]	SOAP.k35.SOAP.k35.SOAP.k35.scaffold10935	---NA---	716
Gh_000230	[NO-BLAST]	SOAP.k35.SOAP.k35.SOAP.k35.scaffold11014	---NA---	397
Gh_000231	[BLASTED, MAPPED, ANNOTATED]	SOAP.k35.SOAP.k35.SOAP.k35.scaffold11023	adenylosuccinate synthetase, chloroplastic	2150	20	0	89.5	5	F:GO:0000287; F:GO:0004019; F:GO:0005525; C:GO:0009507; P:GO:0044208	F:magnesium ion binding; F:adenylosuccinate synthase activity; F:GTP binding; C:chloroplast; P:'de novo' AMP biosynthetic process	EC:6.3.4.4	Adenylosuccinate synthase
Gh_000232	[BLASTED, MAPPED, ANNOTATED]	SOAP.k35.SOAP.k35.SOAP.k35.scaffold11061	long chain base biosynthesis protein 2a	2112	20	0	94.19	5	F:GO:0004758; F:GO:0008483; P:GO:0009058; C:GO:0016021; F:GO:0030170	F:serine C-palmitoyltransferase activity; F:transaminase activity; P:biosynthetic process; C:integral component of membrane; F:pyridoxal phosphate binding	EC:2.3.1.50	Serine C-palmitoyltransferase
Gh_000233	[BLASTED, MAPPED, ANNOTATED]	SOAP.k35.SOAP.k35.SOAP.k35.scaffold11065	acylphosphatase-like isoform X1	903	20	1.7478e-52	90.48	1	F:GO:0003998	F:acylphosphatase activity	EC:3.6.1.7	Acylphosphatase
Gh_000234	[BLASTED, MAPPED, ANNOTATED]	SOAP.k35.SOAP.k35.SOAP.k35.scaffold11067	zinc finger A20 and AN1 domain-containing stress-associated protein 1	1450	20	8.19724e-67	68.94	2	F:GO:0003677; F:GO:0008270	F:DNA binding; F:zinc ion binding
Gh_000235	[BLASTED, MAPPED, ANNOTATED]	SOAP.k35.SOAP.k35.SOAP.k35.scaffold11078	pyruvate kinase	557	20	2.06265e-51	61.48	1	F:GO:0003824	F:catalytic activity
Gh_000236	[NO-BLAST]	SOAP.k35.SOAP.k35.SOAP.k35.scaffold11096	---NA---	829
Gh_000237	[NO-BLAST]	SOAP.k35.SOAP.k35.SOAP.k35.scaffold11108	---NA---	608
Gh_000238	[BLASTED, MAPPED, ANNOTATED]	SOAP.k35.SOAP.k35.SOAP.k35.scaffold11121	cyclin-dependent kinase C-2-like	689	20	3.41377e-88	69.97	3	F:GO:0004674; F:GO:0005524; P:GO:0006468	F:protein serine/threonine kinase activity; F:ATP binding; P:protein phosphorylation	EC:2.7.11	Transferring phosphorus-containing groups
Gh_000239	[BLASTED, MAPPED, ANNOTATED]	SOAP.k35.SOAP.k35.SOAP.k35.scaffold11126	UTP--glucose-1-phosphate uridylyltransferase	580	20	9.05825e-32	91.56	2	F:GO:0003983; P:GO:0006011	F:UTP:glucose-1-phosphate uridylyltransferase activity; P:UDP-glucose metabolic process	EC:2.7.7.64; EC:2.7.7.9	UTP-monosaccharide-1-phosphate uridylyltransferase; UTP--glucose-1-phosphate uridylyltransferase
Gh_000240	[BLASTED]	SOAP.k35.SOAP.k35.SOAP.k35.scaffold11174	pentatricopeptide repeat-containing protein At2g06000	2575	20	0	75.95
Gh_000241	[BLASTED, MAPPED, ANNOTATED]	SOAP.k35.SOAP.k35.SOAP.k35.scaffold11308	phosphatidate cytidylyltransferase 4, chloroplastic	1929	20	0	73.92	3	F:GO:0004605; C:GO:0016021; P:GO:0016024	F:phosphatidate cytidylyltransferase activity; C:integral component of membrane; P:CDP-diacylglycerol biosynthetic process	EC:2.7.7.41	Phosphatidate cytidylyltransferase
Gh_000242	[BLASTED, MAPPED, ANNOTATED]	SOAP.k35.SOAP.k35.SOAP.k35.scaffold11361	UDP-N-acetylglucosamine transferase subunit ALG14 homolog	1313	20	6.17387e-98	84.28	5	P:GO:0006488; C:GO:0016021; F:GO:0016491; F:GO:0016740; P:GO:0055114	P:dolichol-linked oligosaccharide biosynthetic process; C:integral component of membrane; F:oxidoreductase activity; F:transferase activity; P:oxidation-reduction process
Gh_000243	[BLASTED, MAPPED, ANNOTATED]	SOAP.k35.SOAP.k35.SOAP.k35.scaffold11372	DNA-directed RNA polymerases IV and V subunit 4-like	1284	20	1.57303e-57	72.51	4	F:GO:0000166; F:GO:0003824; P:GO:0006352; C:GO:0055029	F:nucleotide binding; F:catalytic activity; P:DNA-templated transcription, initiation; C:nuclear DNA-directed RNA polymerase complex
Gh_000244	[NO-BLAST]	SOAP.k35.SOAP.k35.SOAP.k35.scaffold11381	---NA---	493
Gh_000245	[NO-BLAST]	SOAP.k35.SOAP.k35.SOAP.k35.scaffold11445	---NA---	487
Gh_000246	[BLASTED, MAPPED]	SOAP.k35.SOAP.k35.SOAP.k35.scaffold11579	gtp-binding protein 2	1451	4	7.74587e-19	46.49	5	F:GO:0003924; F:GO:0005525; C:GO:0005783; C:GO:0016021; C:GO:0072546	F:GTPase activity; F:GTP binding; C:endoplasmic reticulum; C:integral component of membrane; C:ER membrane protein complex
Gh_000247	[BLASTED, MAPPED, ANNOTATED]	SOAP.k35.SOAP.k35.SOAP.k35.scaffold11619	GDP-mannose transporter GONST2	1457	20	3.08865e-110	92.57	2	C:GO:0016021; P:GO:1990570	C:integral component of membrane; P:GDP-mannose transmembrane transport
Gh_000248	[BLASTED, MAPPED, ANNOTATED]	SOAP.k35.SOAP.k35.SOAP.k35.scaffold11633	Plant organelle RNA recognition domain-containing protein	1339	20	4.15248e-169	78.25	1	C:GO:0016021	C:integral component of membrane
Gh_000249	[BLASTED, MAPPED, ANNOTATED]	SOAP.k35.SOAP.k35.SOAP.k35.scaffold11641	protein of unknown function DUF239	2045	20	0	83.64	1	C:GO:0016021	C:integral component of membrane
Gh_000250	[BLASTED, MAPPED, ANNOTATED]	SOAP.k35.SOAP.k35.SOAP.k35.scaffold11657	auxin response factor 2-like	1485	20	3.75325e-17	92.4	8	F:GO:0003677; C:GO:0005634; P:GO:0006355; P:GO:0009734; P:GO:0009836; P:GO:0009911; F:GO:0042803; F:GO:0046982	F:DNA binding; C:nucleus; P:regulation of transcription, DNA-templated; P:auxin-activated signaling pathway; P:fruit ripening, climacteric; P:positive regulation of flower development; F:protein homodimerization activity; F:protein heterodimerization activity
Gh_000251	[BLASTED, MAPPED, ANNOTATED]	SOAP.k35.SOAP.k35.SOAP.k35.scaffold11687	negative cofactor 2 complex subunit alpha	911	20	2.01057e-48	87.64	2	C:GO:0005634; F:GO:0046982	C:nucleus; F:protein heterodimerization activity
Gh_000252	[NO-BLAST]	SOAP.k35.SOAP.k35.SOAP.k35.scaffold11811	---NA---	555
Gh_000253	[BLASTED, MAPPED, ANNOTATED]	SOAP.k35.SOAP.k35.SOAP.k35.scaffold11929	aspartic proteinase-like protein 1 isoform X1	2067	20	0	73.93	4	F:GO:0004190; P:GO:0006508; P:GO:0030163; C:GO:0031224	F:aspartic-type endopeptidase activity; P:proteolysis; P:protein catabolic process; C:intrinsic component of membrane	EC:3.4.23	Acting on peptide bonds (peptidases)
Gh_000254	[BLASTED, MAPPED, ANNOTATED]	SOAP.k35.SOAP.k35.SOAP.k35.scaffold11937	isoflavone 2'-hydroxylase-like	2185	20	0	75.91	6	F:GO:0004497; F:GO:0005506; C:GO:0016020; F:GO:0016705; F:GO:0020037; P:GO:0055114	F:monooxygenase activity; F:iron ion binding; C:membrane; F:oxidoreductase activity, acting on paired donors, with incorporation or reduction of molecular oxygen; F:heme binding; P:oxidation-reduction process
Gh_000255	[BLASTED, MAPPED, ANNOTATED]	SOAP.k35.SOAP.k35.SOAP.k35.scaffold11973	YTH domain-containing protein	2078	20	0	64.56	1	F:GO:0003723	F:RNA binding
Gh_000256	[BLASTED, MAPPED, ANNOTATED]	SOAP.k35.SOAP.k35.SOAP.k35.scaffold11980	eukaryotic translation initiation factor 5A-2	971	20	1.82612e-76	66.86	2	F:GO:0008135; P:GO:0045727	F:translation factor activity, RNA binding; P:positive regulation of translation
Gh_000257	[BLASTED]	SOAP.k35.SOAP.k35.SOAP.k35.scaffold12005	uncharacterized protein LOC110892449	1703	20	0	64.89
Gh_000258	[BLASTED, MAPPED]	SOAP.k35.SOAP.k35.SOAP.k35.scaffold12095	PREDICTED: uncharacterized protein LOC104606614	1442	6	7.18733e-05	58.73	2	C:GO:0016020; C:GO:0016021	C:membrane; C:integral component of membrane
Gh_000259	[BLASTED, MAPPED, ANNOTATED]	SOAP.k35.SOAP.k35.SOAP.k35.scaffold12143	cationic amino acid transporter 8, vacuolar	2331	20	0	84.15	8	C:GO:0005774; C:GO:0005886; P:GO:0006511; C:GO:0016021; P:GO:0016579; F:GO:0022857; F:GO:0036459; P:GO:0055085	C:vacuolar membrane; C:plasma membrane; P:ubiquitin-dependent protein catabolic process; C:integral component of membrane; P:protein deubiquitination; F:transmembrane transporter activity; F:thiol-dependent ubiquitinyl hydrolase activity; P:transmembrane transport	EC:3.4.19.12	Ubiquitinyl hydrolase 1
Gh_000260	[NO-BLAST]	SOAP.k35.SOAP.k35.SOAP.k35.scaffold12150	---NA---	550
Gh_000261	[BLASTED, MAPPED, ANNOTATED]	SOAP.k35.SOAP.k35.SOAP.k35.scaffold12185	transmembrane protein, putative	621	20	3.36157e-32	59.18	1	C:GO:0016021	C:integral component of membrane
Gh_000262	[BLASTED, MAPPED, ANNOTATED]	SOAP.k35.SOAP.k35.SOAP.k35.scaffold12192	MDIS1-interacting receptor like kinase 1	1864	20	0	80.06	4	F:GO:0004674; F:GO:0005524; P:GO:0006468; C:GO:0016021	F:protein serine/threonine kinase activity; F:ATP binding; P:protein phosphorylation; C:integral component of membrane	EC:2.7.11	Transferring phosphorus-containing groups
Gh_000263	[BLASTED]	SOAP.k35.SOAP.k35.SOAP.k35.scaffold12252	hypothetical protein Ccrd_023631	982	20	1.42975e-61	61.93
Gh_000264	[BLASTED, MAPPED]	SOAP.k35.SOAP.k35.SOAP.k35.scaffold12490	protein trichome birefringence-like 14	2290	20	0	57.95	5	C:GO:0005768; C:GO:0005794; C:GO:0005802; C:GO:0016020; C:GO:0016021	C:endosome; C:Golgi apparatus; C:trans-Golgi network; C:membrane; C:integral component of membrane
Gh_000265	[NO-BLAST]	SOAP.k35.SOAP.k35.SOAP.k35.scaffold12492	---NA---	355
Gh_000266	[BLASTED, MAPPED, ANNOTATED]	SOAP.k35.SOAP.k35.SOAP.k35.scaffold12534	zinc transporter 2	1407	20	1.17215e-158	82.07	4	C:GO:0016021; P:GO:0030001; F:GO:0046873; P:GO:0055085	C:integral component of membrane; P:metal ion transport; F:metal ion transmembrane transporter activity; P:transmembrane transport
Gh_000267	[BLASTED]	SOAP.k35.SOAP.k35.SOAP.k35.scaffold12537	glutathione S-transferase T1-like isoform X2	875	1	0.000959533	91.3
Gh_000268	[BLASTED, MAPPED, ANNOTATED]	SOAP.k35.SOAP.k35.SOAP.k35.scaffold12540	eukaryotic translation initiation factor 1a	1081	20	7.89272e-54	84.9	2	F:GO:0003743; P:GO:0006413	F:translation initiation factor activity; P:translational initiation
Gh_000269	[NO-BLAST]	SOAP.k35.SOAP.k35.SOAP.k35.scaffold12625	---NA---	381
Gh_000270	[BLASTED, MAPPED, ANNOTATED]	SOAP.k35.SOAP.k35.SOAP.k35.scaffold12630	spermidine synthase	420	20	2.13802e-41	73.04	2	P:GO:0006596; F:GO:0016740	P:polyamine biosynthetic process; F:transferase activity
Gh_000271	[BLASTED, MAPPED, ANNOTATED]	SOAP.k35.SOAP.k35.SOAP.k35.scaffold12635	staphylococcal-like nuclease CAN2	1224	20	4.69829e-149	80.28	7	F:GO:0003676; F:GO:0004518; F:GO:0004812; F:GO:0005524; P:GO:0006418; F:GO:0046872; P:GO:0090305	F:nucleic acid binding; F:nuclease activity; F:aminoacyl-tRNA ligase activity; F:ATP binding; P:tRNA aminoacylation for protein translation; F:metal ion binding; P:nucleic acid phosphodiester bond hydrolysis
Gh_000272	[BLASTED, MAPPED, ANNOTATED]	SOAP.k35.SOAP.k35.SOAP.k35.scaffold12715	uncharacterized protein LOC110880036	728	20	1.70356e-31	78.36	1	C:GO:0016021	C:integral component of membrane
Gh_000273	[BLASTED, MAPPED]	SOAP.k35.SOAP.k35.SOAP.k35.scaffold12768	Aldehyde dehydrogenase, conserved site-containing protein	418	1	0.000205157	100	4	P:GO:0008152; F:GO:0016491; F:GO:0016620; P:GO:0055114	P:metabolic process; F:oxidoreductase activity; F:oxidoreductase activity, acting on the aldehyde or oxo group of donors, NAD or NADP as acceptor; P:oxidation-reduction process
Gh_000274	[BLASTED, MAPPED]	SOAP.k35.SOAP.k35.SOAP.k35.scaffold12823	Retrovirus-related Pol polyprotein from transposon TNT 1-94	534	20	7.07037e-17	58.86	2	F:GO:0003676; P:GO:0015074	F:nucleic acid binding; P:DNA integration
Gh_000275	[BLASTED]	SOAP.k35.SOAP.k35.SOAP.k35.scaffold12852	C2 calcium-dependent membrane targeting	1744	20	5.951e-145	67.84
Gh_000276	[BLASTED, MAPPED, ANNOTATED]	SOAP.k35.SOAP.k35.SOAP.k35.scaffold12879	sorting and assembly machinery component 50 homolog B-like	2272	20	0	90.07	1	C:GO:0019867	C:outer membrane
Gh_000277	[BLASTED, MAPPED, ANNOTATED]	SOAP.k35.SOAP.k35.SOAP.k35.scaffold12917	fructose-bisphosphate aldolase, class II	405	13	1.43565e-43	65.85	2	P:GO:0005975; F:GO:0016832	P:carbohydrate metabolic process; F:aldehyde-lyase activity
Gh_000278	[BLASTED, MAPPED, ANNOTATED]	SOAP.k35.SOAP.k35.SOAP.k35.scaffold12938	60S ribosomal protein L23	662	20	8.55174e-45	93.08	4	F:GO:0003735; P:GO:0006412; C:GO:0022625; F:GO:0070180	F:structural constituent of ribosome; P:translation; C:cytosolic large ribosomal subunit; F:large ribosomal subunit rRNA binding
Gh_000279	[BLASTED, MAPPED]	SOAP.k35.SOAP.k35.SOAP.k35.scaffold12973	uncharacterized protein LOC112019581	2771	2	2.17232e-105	52.6	2	P:GO:0006342; C:GO:0070824	P:chromatin silencing; C:SHREC complex
Gh_000280	[NO-BLAST]	SOAP.k35.SOAP.k35.SOAP.k35.scaffold12998	---NA---	4721
Gh_000281	[NO-BLAST]	SOAP.k35.SOAP.k35.SOAP.k35.scaffold13020	---NA---	306
Gh_000282	[BLASTED, MAPPED, ANNOTATED]	SOAP.k35.SOAP.k35.SOAP.k35.scaffold13061	protein TRIGALACTOSYLDIACYLGLYCEROL 2, chloroplastic-like	1050	20	1.03931e-14	97.95	1	C:GO:0016021	C:integral component of membrane
Gh_000283	[BLASTED]	SOAP.k35.SOAP.k35.SOAP.k35.scaffold13068	peroxisomal hydratase-dehydrogenase-epimerase	568	4	1.77676e-44	79.64
Gh_000284	[BLASTED]	SOAP.k35.SOAP.k35.SOAP.k35.scaffold13118	DUF1223 domain-containing protein	1224	20	1.82838e-143	78.62
Gh_000285	[NO-BLAST]	SOAP.k35.SOAP.k35.SOAP.k35.scaffold13134	---NA---	1787
Gh_000286	[BLASTED, MAPPED, ANNOTATED]	SOAP.k35.SOAP.k35.SOAP.k35.scaffold13185	probable arabinosyltransferase ARAD1	2486	20	0	83.67	3	P:GO:0006486; C:GO:0016021; F:GO:0102983	P:protein glycosylation; C:integral component of membrane; F:xylogalacturonan beta-1,3-xylosyltransferase activity	EC:2.4.2.41	Xylogalacturonan beta-1,3-xylosyltransferase
Gh_000287	[BLASTED, MAPPED, ANNOTATED]	SOAP.k35.SOAP.k35.SOAP.k35.scaffold13195	putative G3BP-like protein isoform X1	2112	20	4.67745e-179	74.03	1	F:GO:0003723	F:RNA binding
Gh_000288	[BLASTED, MAPPED, ANNOTATED]	SOAP.k35.SOAP.k35.SOAP.k35.scaffold13198	heat shock 70 kDa protein-like	948	20	5.70243e-74	65.87	1	F:GO:0005524	F:ATP binding
Gh_000289	[NO-BLAST]	SOAP.k35.SOAP.k35.SOAP.k35.scaffold13255	---NA---	755
Gh_000290	[NO-BLAST]	SOAP.k35.SOAP.k35.SOAP.k35.scaffold13271	---NA---	743
Gh_000291	[BLASTED, MAPPED, ANNOTATED]	SOAP.k35.SOAP.k35.SOAP.k35.scaffold13335	tripeptidyl-peptidase sed2	591	13	3.91861e-18	49.46	1	F:GO:0016787	F:hydrolase activity
Gh_000292	[BLASTED, MAPPED, ANNOTATED]	SOAP.k35.SOAP.k35.SOAP.k35.scaffold13362	adrenodoxin reductase	1048	20	7.07383e-155	72.55	2	F:GO:0016491; P:GO:0055114	F:oxidoreductase activity; P:oxidation-reduction process
Gh_000293	[BLASTED, MAPPED, ANNOTATED]	SOAP.k35.SOAP.k35.SOAP.k35.scaffold13381	retrotransposon protein, putative, unclassified	322	20	6.27866e-21	82.34	2	F:GO:0003676; P:GO:0015074	F:nucleic acid binding; P:DNA integration
Gh_000294	[BLASTED, MAPPED, ANNOTATED]	SOAP.k35.SOAP.k35.SOAP.k35.scaffold13402	probable inactive receptor kinase At5g58300 isoform X1	2421	20	0	79.32	4	F:GO:0004672; F:GO:0005524; P:GO:0006468; C:GO:0016021	F:protein kinase activity; F:ATP binding; P:protein phosphorylation; C:integral component of membrane
Gh_000295	[BLASTED, MAPPED, ANNOTATED]	SOAP.k35.SOAP.k35.SOAP.k35.scaffold13405	40S ribosomal protein S3a-like	1128	20	9.46559e-157	90.45	3	F:GO:0003735; P:GO:0006412; C:GO:0022627	F:structural constituent of ribosome; P:translation; C:cytosolic small ribosomal subunit
Gh_000296	[BLASTED, MAPPED, ANNOTATED]	SOAP.k35.SOAP.k35.SOAP.k35.scaffold13456	60S acidic ribosomal protein P1-like	674	20	5.78165e-17	78.86	3	F:GO:0003735; C:GO:0005840; P:GO:0006414	F:structural constituent of ribosome; C:ribosome; P:translational elongation
Gh_000297	[BLASTED, MAPPED, ANNOTATED]	SOAP.k35.SOAP.k35.SOAP.k35.scaffold13478	sugar transporter STL1-like	468	20	3.40528e-44	71.88	4	P:GO:0008643; C:GO:0016021; F:GO:0022857; P:GO:0055085	P:carbohydrate transport; C:integral component of membrane; F:transmembrane transporter activity; P:transmembrane transport
Gh_000298	[BLASTED, MAPPED, ANNOTATED]	SOAP.k35.SOAP.k35.SOAP.k35.scaffold13517	3'-N-debenzoyl-2'-deoxytaxol N-benzoyltransferase	1824	20	0	77.08	5	F:GO:0000166; C:GO:0009536; F:GO:0016410; F:GO:0016874; P:GO:0044237	F:nucleotide binding; C:plastid; F:N-acyltransferase activity; F:ligase activity; P:cellular metabolic process
Gh_000299	[NO-BLAST]	SOAP.k35.SOAP.k35.SOAP.k35.scaffold13531	---NA---	614
Gh_000300	[NO-BLAST]	SOAP.k35.SOAP.k35.SOAP.k35.scaffold13548	---NA---	748
Gh_000301	[BLASTED, MAPPED, ANNOTATED]	SOAP.k35.SOAP.k35.SOAP.k35.scaffold13559	putative homeodomain-like protein	1652	20	3.5747e-112	89.88	1	F:GO:0003677	F:DNA binding
Gh_000302	[BLASTED, MAPPED, ANNOTATED]	SOAP.k35.SOAP.k35.SOAP.k35.scaffold13589	ELL-associated factor 1	2494	20	8.64336e-118	72.08	2	P:GO:0006355; C:GO:0032783	P:regulation of transcription, DNA-templated; C:ELL-EAF complex
Gh_000303	[BLASTED, MAPPED, ANNOTATED]	SOAP.k35.SOAP.k35.SOAP.k35.scaffold13650	TMV resistance protein N-like	815	20	4.39152e-55	74.46	1	C:GO:0016020	C:membrane
Gh_000304	[BLASTED, MAPPED]	SOAP.k35.SOAP.k35.SOAP.k35.scaffold13742	protein FAR1-RELATED SEQUENCE 5-like	614	20	1.66982e-27	49.74	1	P:GO:0006355	P:regulation of transcription, DNA-templated
Gh_000305	[BLASTED, MAPPED, ANNOTATED]	SOAP.k35.SOAP.k35.SOAP.k35.scaffold13758	disease resistance protein RML1B-like	1646	20	4.66091e-150	76.66	2	P:GO:0007165; F:GO:0043531	P:signal transduction; F:ADP binding
Gh_000306	[NO-BLAST]	SOAP.k35.SOAP.k35.SOAP.k35.scaffold13786	---NA---	313
Gh_000307	[BLASTED, MAPPED, ANNOTATED]	SOAP.k35.SOAP.k35.SOAP.k35.scaffold13813	putative mediator of RNA polymerase II transcription subunit 26 isoform X1	1428	20	1.35648e-149	77.97	4	C:GO:0019185; P:GO:0042795; P:GO:0042796; F:GO:0043565	C:snRNA-activating protein complex; P:snRNA transcription by RNA polymerase II; P:snRNA transcription by RNA polymerase III; F:sequence-specific DNA binding
Gh_000308	[BLASTED]	SOAP.k35.SOAP.k35.SOAP.k35.scaffold13831	Conserved hypothetical protein CHP01589, plant	2354	20	9.61638e-173	71.82
Gh_000309	[NO-BLAST]	SOAP.k35.SOAP.k35.SOAP.k35.scaffold13863	---NA---	548
Gh_000310	[BLASTED, MAPPED, ANNOTATED]	SOAP.k35.SOAP.k35.SOAP.k35.scaffold13868	ADP,ATP carrier protein 1, mitochondrial-like	1463	20	4.98443e-86	88	7	C:GO:0005743; C:GO:0016021; F:GO:0016614; F:GO:0022857; F:GO:0050660; P:GO:0055085; P:GO:0055114	C:mitochondrial inner membrane; C:integral component of membrane; F:oxidoreductase activity, acting on CH-OH group of donors; F:transmembrane transporter activity; F:flavin adenine dinucleotide binding; P:transmembrane transport; P:oxidation-reduction process
Gh_000311	[BLASTED, MAPPED]	SOAP.k35.SOAP.k35.SOAP.k35.scaffold13903	pre-mRNA-splicing factor ATP-dependent RNA helicase DEAH1-like isoform X1	1560	11	1.97883e-05	76.03	9	F:GO:0000166; F:GO:0004386; F:GO:0004553; F:GO:0005524; P:GO:0005975; P:GO:0006397; C:GO:0016020; C:GO:0016021; F:GO:0016787	F:nucleotide binding; F:helicase activity; F:hydrolase activity, hydrolyzing O-glycosyl compounds; F:ATP binding; P:carbohydrate metabolic process; P:mRNA processing; C:membrane; C:integral component of membrane; F:hydrolase activity
Gh_000312	[BLASTED, MAPPED, ANNOTATED]	SOAP.k35.SOAP.k35.SOAP.k35.scaffold13920	2,3-dimethylmalate lyase isoform X1	1673	20	0	81.14	3	F:GO:0016301; P:GO:0016310; F:GO:0016829	F:kinase activity; P:phosphorylation; F:lyase activity
Gh_000313	[NO-BLAST]	SOAP.k35.SOAP.k35.SOAP.k35.scaffold13929	---NA---	262
Gh_000314	[NO-BLAST]	SOAP.k35.SOAP.k35.SOAP.k35.scaffold13982	---NA---	1058
Gh_000315	[BLASTED, MAPPED, ANNOTATED]	SOAP.k35.SOAP.k35.SOAP.k35.scaffold14029	NDR1/HIN1-like protein 3	1194	20	8.02073e-134	76	1	C:GO:0016021	C:integral component of membrane
Gh_000316	[BLASTED, MAPPED, ANNOTATED]	SOAP.k35.SOAP.k35.SOAP.k35.scaffold14030	pentatricopeptide repeat-containing protein At1g77405	2364	20	0	83.1	9	F:GO:0003723; F:GO:0004519; C:GO:0005794; P:GO:0006486; F:GO:0008378; P:GO:0009451; C:GO:0016021; F:GO:0030246; P:GO:0090305	F:RNA binding; F:endonuclease activity; C:Golgi apparatus; P:protein glycosylation; F:galactosyltransferase activity; P:RNA modification; C:integral component of membrane; F:carbohydrate binding; P:nucleic acid phosphodiester bond hydrolysis
Gh_000317	[BLASTED, MAPPED, ANNOTATED]	SOAP.k35.SOAP.k35.SOAP.k35.scaffold14036	histone 3	776	20	1.90639e-70	93.46	4	C:GO:0000786; F:GO:0003677; C:GO:0005634; F:GO:0046982	C:nucleosome; F:DNA binding; C:nucleus; F:protein heterodimerization activity
Gh_000318	[BLASTED, MAPPED, ANNOTATED]	SOAP.k35.SOAP.k35.SOAP.k35.scaffold14039	probable proline-specific permease put4	1640	20	9.81909e-110	57.78	2	P:GO:0006810; C:GO:0016020	P:transport; C:membrane
Gh_000319	[NO-BLAST]	SOAP.k35.SOAP.k35.SOAP.k35.scaffold14101	---NA---	652
Gh_000320	[BLASTED, MAPPED, ANNOTATED]	SOAP.k35.SOAP.k35.SOAP.k35.scaffold14127	heavy metal-associated isoprenylated plant protein 21-like	881	20	2.421e-89	82.77	6	C:GO:0005737; P:GO:0030001; F:GO:0046914; P:GO:0046916; P:GO:0055073; P:GO:0071585	C:cytoplasm; P:metal ion transport; F:transition metal ion binding; P:cellular transition metal ion homeostasis; P:cadmium ion homeostasis; P:detoxification of cadmium ion
Gh_000321	[BLASTED, MAPPED]	SOAP.k35.SOAP.k35.SOAP.k35.scaffold14135	hypothetical protein PHYPA_012807	375	9	0.000272715	64.49	3	F:GO:0003677; P:GO:0006313; P:GO:0015074	F:DNA binding; P:transposition, DNA-mediated; P:DNA integration
Gh_000322	[BLASTED]	SOAP.k35.SOAP.k35.SOAP.k35.scaffold14137	hypothetical protein CFP56_50944	819	2	1.29572e-10	55.08
Gh_000323	[BLASTED, MAPPED, ANNOTATED]	SOAP.k35.SOAP.k35.SOAP.k35.scaffold14156	dymeclin isoform X2	2865	20	0	88.67	2	C:GO:0005794; P:GO:0007030	C:Golgi apparatus; P:Golgi organization
Gh_000324	[BLASTED, MAPPED]	SOAP.k35.SOAP.k35.SOAP.k35.scaffold14212	putative ribonuclease H-like domain-containing protein	1003	20	4.26714e-22	58.99	4	F:GO:0003676; F:GO:0003723; F:GO:0008270; P:GO:0015074	F:nucleic acid binding; F:RNA binding; F:zinc ion binding; P:DNA integration
Gh_000325	[NO-BLAST]	SOAP.k35.SOAP.k35.SOAP.k35.scaffold14231	---NA---	671
Gh_000326	[NO-BLAST]	SOAP.k35.SOAP.k35.SOAP.k35.scaffold14306	---NA---	339
Gh_000327	[BLASTED, MAPPED, ANNOTATED]	SOAP.k35.SOAP.k35.SOAP.k35.scaffold14329	F-box protein GID2-like	1126	20	7.19061e-47	73.36	2	P:GO:0009791; C:GO:0044424	P:post-embryonic development; C:intracellular part
Gh_000328	[BLASTED, MAPPED]	SOAP.k35.SOAP.k35.SOAP.k35.scaffold14331	DNA topoisomerase 2-associated protein pat1-like	1973	3	6.35198e-151	68.38	1	F:GO:0016853	F:isomerase activity
Gh_000329	[NO-BLAST]	SOAP.k35.SOAP.k35.SOAP.k35.scaffold14348	---NA---	912
Gh_000330	[NO-BLAST]	SOAP.k35.SOAP.k35.SOAP.k35.scaffold14349	---NA---	666
Gh_000331	[BLASTED, MAPPED, ANNOTATED]	SOAP.k35.SOAP.k35.SOAP.k35.scaffold14435	phosphatidylinositol N-acetylglucosaminyltransferase subunit A isoform X1	2084	20	0	94.03	5	F:GO:0005524; P:GO:0006506; C:GO:0016021; F:GO:0016887; F:GO:0017176	F:ATP binding; P:GPI anchor biosynthetic process; C:integral component of membrane; F:ATPase activity; F:phosphatidylinositol N-acetylglucosaminyltransferase activity	EC:3.6.1.3; EC:3.6.1.15; EC:2.4.1.198	Adenosinetriphosphatase; Nucleoside-triphosphate phosphatase; Phosphatidylinositol N-acetylglucosaminyltransferase
Gh_000332	[BLASTED, MAPPED, ANNOTATED]	SOAP.k35.SOAP.k35.SOAP.k35.scaffold14592	prostaglandin E synthase 2-like	1561	20	1.77228e-164	92.2	7	C:GO:0005623; F:GO:0009055; F:GO:0015035; F:GO:0016740; P:GO:0022900; P:GO:0045454; F:GO:0050220	C:cell; F:electron transfer activity; F:protein disulfide oxidoreductase activity; F:transferase activity; P:electron transport chain; P:cell redox homeostasis; F:prostaglandin-E synthase activity	EC:5.3.99.3	Prostaglandin-E synthase
Gh_000333	[NO-BLAST]	SOAP.k35.SOAP.k35.SOAP.k35.scaffold14601	---NA---	394
Gh_000334	[BLASTED, MAPPED, ANNOTATED]	SOAP.k35.SOAP.k35.SOAP.k35.scaffold14700	DEAD-box ATP-dependent RNA helicase 41	3309	20	0	74.31	6	F:GO:0003676; F:GO:0004004; C:GO:0005730; C:GO:0005737; F:GO:0008270; P:GO:0010501	F:nucleic acid binding; F:ATP-dependent RNA helicase activity; C:nucleolus; C:cytoplasm; F:zinc ion binding; P:RNA secondary structure unwinding	EC:3.6.1.3; EC:3.6.1.15	Adenosinetriphosphatase; Nucleoside-triphosphate phosphatase
Gh_000335	[BLASTED, MAPPED, ANNOTATED]	SOAP.k35.SOAP.k35.SOAP.k35.scaffold14791	PLAT domain-containing protein 3-like	1310	20	6.39591e-102	85.48	4	F:GO:0004096; F:GO:0020037; P:GO:0055114; P:GO:0098869	F:catalase activity; F:heme binding; P:oxidation-reduction process; P:cellular oxidant detoxification	EC:1.11.1.7; EC:1.11.1.6	Peroxidase; Catalase
Gh_000336	[BLASTED, MAPPED, ANNOTATED]	SOAP.k35.SOAP.k35.SOAP.k35.scaffold14818	DnaJ domain-containing protein	1632	20	1.67503e-110	86.48	1	C:GO:0016021	C:integral component of membrane
Gh_000337	[BLASTED, MAPPED]	SOAP.k35.SOAP.k35.SOAP.k35.scaffold14909	Retrotransposable element Tf2	1145	20	2.87276e-28	68.12	2	F:GO:0003676; P:GO:0015074	F:nucleic acid binding; P:DNA integration
Gh_000338	[NO-BLAST]	SOAP.k35.SOAP.k35.SOAP.k35.scaffold14934	---NA---	1020
Gh_000339	[NO-BLAST]	SOAP.k35.SOAP.k35.SOAP.k35.scaffold14939	---NA---	1080
Gh_000340	[BLASTED]	SOAP.k35.SOAP.k35.SOAP.k35.scaffold14960	SMR domain-containing protein At5g58720	2645	20	0	57.78
Gh_000341	[BLASTED, MAPPED, ANNOTATED]	SOAP.k35.SOAP.k35.SOAP.k35.scaffold15003	mitochondrial fission 1 protein A-like	916	20	1.03294e-85	92.53	4	P:GO:0000266; C:GO:0005741; C:GO:0016021; P:GO:0016559	P:mitochondrial fission; C:mitochondrial outer membrane; C:integral component of membrane; P:peroxisome fission
Gh_000342	[BLASTED]	SOAP.k35.SOAP.k35.SOAP.k35.scaffold15047	TBC1 domain family member 2A-like	1948	20	0	88.34
Gh_000343	[BLASTED, MAPPED, ANNOTATED]	SOAP.k35.SOAP.k35.SOAP.k35.scaffold15139	NECAP-like protein CG9132	1405	20	2.51907e-149	81.25	2	P:GO:0006897; C:GO:0016020	P:endocytosis; C:membrane
Gh_000344	[NO-BLAST]	SOAP.k35.SOAP.k35.SOAP.k35.scaffold15189	---NA---	309
Gh_000345	[BLASTED, MAPPED, ANNOTATED]	SOAP.k35.SOAP.k35.SOAP.k35.scaffold15190	TPR repeat-containing thioredoxin TTL1-like	2843	20	0	79.75	6	C:GO:0000786; F:GO:0003677; C:GO:0005634; F:GO:0016740; P:GO:0045454; F:GO:0046982	C:nucleosome; F:DNA binding; C:nucleus; F:transferase activity; P:cell redox homeostasis; F:protein heterodimerization activity
Gh_000346	[BLASTED, MAPPED, ANNOTATED]	SOAP.k35.SOAP.k35.SOAP.k35.scaffold15199	protein CHROMOSOME TRANSMISSION FIDELITY 7-like	658	20	1.78456e-08	63.42	2	P:GO:0006996; P:GO:0098813	P:organelle organization; P:nuclear chromosome segregation
Gh_000347	[NO-BLAST]	SOAP.k35.SOAP.k35.SOAP.k35.scaffold15213	---NA---	641
Gh_000348	[BLASTED, MAPPED, ANNOTATED]	SOAP.k35.SOAP.k35.SOAP.k35.scaffold15272	hypothetical protein Ccrd_002596	1550	20	4.19e-155	66.89	1	C:GO:0016021	C:integral component of membrane
Gh_000349	[BLASTED, MAPPED, ANNOTATED]	SOAP.k35.SOAP.k35.SOAP.k35.scaffold15328	putative PLAC8 family protein	622	20	7.13201e-12	91.09	1	C:GO:0016021	C:integral component of membrane
Gh_000350	[NO-BLAST]	SOAP.k35.SOAP.k35.SOAP.k35.scaffold15375	---NA---	1201
Gh_000351	[BLASTED, MAPPED, ANNOTATED]	SOAP.k35.SOAP.k35.SOAP.k35.scaffold15476	60S ribosomal protein L34	484	20	1.2381e-51	69.8	3	F:GO:0003735; C:GO:0005840; P:GO:0006412	F:structural constituent of ribosome; C:ribosome; P:translation
Gh_000352	[BLASTED, MAPPED, ANNOTATED]	SOAP.k35.SOAP.k35.SOAP.k35.scaffold15491	protein argonaute 4-like	3200	20	0	92.93	2	F:GO:0003676; P:GO:0031047	F:nucleic acid binding; P:gene silencing by RNA
Gh_000353	[BLASTED, MAPPED, ANNOTATED]	SOAP.k35.SOAP.k35.SOAP.k35.scaffold15529	Phox domain containing protein	4022	20	0	67.64	1	F:GO:0035091	F:phosphatidylinositol binding
Gh_000354	[BLASTED, MAPPED, ANNOTATED]	SOAP.k35.SOAP.k35.SOAP.k35.scaffold15540	zinc finger CCCH domain-containing protein 29-like	2280	20	0	70.16	1	F:GO:0046872	F:metal ion binding
Gh_000355	[NO-BLAST]	SOAP.k35.SOAP.k35.SOAP.k35.scaffold15562	---NA---	845
Gh_000356	[BLASTED, MAPPED, ANNOTATED]	SOAP.k35.SOAP.k35.SOAP.k35.scaffold15581	phenylalanine ammonia-lyase	2455	20	0	90.57	5	C:GO:0005737; P:GO:0006559; P:GO:0009800; F:GO:0043621; F:GO:0045548	C:cytoplasm; P:L-phenylalanine catabolic process; P:cinnamic acid biosynthetic process; F:protein self-association; F:phenylalanine ammonia-lyase activity	EC:4.3.1.24; EC:4.3.1.25	Phenylalanine ammonia-lyase; Phenylalanine/tyrosine ammonia-lyase
Gh_000357	[NO-BLAST]	SOAP.k35.SOAP.k35.SOAP.k35.scaffold15584	---NA---	642
Gh_000358	[NO-BLAST]	SOAP.k35.SOAP.k35.SOAP.k35.scaffold15609	---NA---	621
Gh_000359	[NO-BLAST]	SOAP.k35.SOAP.k35.SOAP.k35.scaffold15611	---NA---	420
Gh_000360	[NO-BLAST]	SOAP.k35.SOAP.k35.SOAP.k35.scaffold15871	---NA---	1066
Gh_000361	[BLASTED, MAPPED, ANNOTATED]	SOAP.k35.SOAP.k35.SOAP.k35.scaffold15872	sterol 14-demethylase	3661	20	0	95.68	11	F:GO:0005506; C:GO:0005783; C:GO:0005886; F:GO:0008168; F:GO:0008398; C:GO:0016021; P:GO:0016126; F:GO:0020037; P:GO:0032259; P:GO:0055114; P:GO:0070988	F:iron ion binding; C:endoplasmic reticulum; C:plasma membrane; F:methyltransferase activity; F:sterol 14-demethylase activity; C:integral component of membrane; P:sterol biosynthetic process; F:heme binding; P:methylation; P:oxidation-reduction process; P:demethylation	EC:1.14.13.70; EC:1.14.13	Sterol 14-alpha-demethylase; Acting on paired donors, with incorporation or reduction of molecular oxygen. The oxygen incorporated need not be derived from O(2)
Gh_000362	[NO-BLAST]	SOAP.k35.SOAP.k35.SOAP.k35.scaffold15956	---NA---	806
Gh_000363	[BLASTED, MAPPED, ANNOTATED]	SOAP.k35.SOAP.k35.SOAP.k35.scaffold16005	copper transport protein ATX1-like	1489	20	3.2302e-46	79.79	2	P:GO:0030001; F:GO:0046872	P:metal ion transport; F:metal ion binding
Gh_000364	[BLASTED, MAPPED, ANNOTATED]	SOAP.k35.SOAP.k35.SOAP.k35.scaffold16032	glutamine synthetase leaf isozyme, chloroplastic-like	1911	20	0	93.84	4	F:GO:0004356; F:GO:0005524; P:GO:0006542; C:GO:0009507	F:glutamate-ammonia ligase activity; F:ATP binding; P:glutamine biosynthetic process; C:chloroplast	EC:6.3.1.2	Glutamine synthetase
Gh_000365	[BLASTED, MAPPED]	SOAP.k35.SOAP.k35.SOAP.k35.scaffold16035	class I glutamine amidotransferase-like protein	1060	9	2.07789e-12	42.8	2	P:GO:0006541; F:GO:0016740	P:glutamine metabolic process; F:transferase activity
Gh_000366	[BLASTED, MAPPED]	SOAP.k35.SOAP.k35.SOAP.k35.scaffold16051	Ubiquitin carboxyl-terminal hydrolase 13	1065	20	3.61761e-43	51.21	6	P:GO:0006511; C:GO:0016020; C:GO:0016021; P:GO:0016579; F:GO:0016787; F:GO:0036459	P:ubiquitin-dependent protein catabolic process; C:membrane; C:integral component of membrane; P:protein deubiquitination; F:hydrolase activity; F:thiol-dependent ubiquitinyl hydrolase activity
Gh_000367	[NO-BLAST]	SOAP.k35.SOAP.k35.SOAP.k35.scaffold16054	---NA---	379
Gh_000368	[NO-BLAST]	SOAP.k35.SOAP.k35.SOAP.k35.scaffold16182	---NA---	383
Gh_000369	[BLASTED, MAPPED, ANNOTATED]	SOAP.k35.SOAP.k35.SOAP.k35.scaffold16218	40s ribosomal protein s1	1024	20	6.36734e-95	79.94	4	P:GO:0002181; F:GO:0003735; F:GO:0016747; C:GO:0022627	P:cytoplasmic translation; F:structural constituent of ribosome; F:transferase activity, transferring acyl groups other than amino-acyl groups; C:cytosolic small ribosomal subunit
Gh_000370	[NO-BLAST]	SOAP.k35.SOAP.k35.SOAP.k35.scaffold16244	---NA---	547
Gh_000371	[BLASTED, MAPPED, ANNOTATED]	SOAP.k35.SOAP.k35.SOAP.k35.scaffold16322	LRR receptor-like serine/threonine-protein kinase GSO1	1304	20	0	76.64	1	C:GO:0016021	C:integral component of membrane
Gh_000372	[BLASTED, MAPPED, ANNOTATED]	SOAP.k35.SOAP.k35.SOAP.k35.scaffold16439	peptide deformylase 1B, chloroplastic	1107	20	1.32695e-158	82.97	11	F:GO:0004672; F:GO:0005524; C:GO:0005739; P:GO:0006412; P:GO:0006468; C:GO:0009507; P:GO:0018206; P:GO:0031365; F:GO:0042586; P:GO:0043686; F:GO:0046872	F:protein kinase activity; F:ATP binding; C:mitochondrion; P:translation; P:protein phosphorylation; C:chloroplast; P:peptidyl-methionine modification; P:N-terminal protein amino acid modification; F:peptide deformylase activity; P:co-translational protein modification; F:metal ion binding	EC:3.5.1.88	Peptide deformylase
Gh_000373	[BLASTED, MAPPED, ANNOTATED]	SOAP.k35.SOAP.k35.SOAP.k35.scaffold16468	phospholipase D beta 1-like	3438	20	0	86.08	9	F:GO:0003677; F:GO:0004630; F:GO:0005509; C:GO:0005634; P:GO:0006355; C:GO:0016020; P:GO:0016042; P:GO:0046470; F:GO:0070290	F:DNA binding; F:phospholipase D activity; F:calcium ion binding; C:nucleus; P:regulation of transcription, DNA-templated; C:membrane; P:lipid catabolic process; P:phosphatidylcholine metabolic process; F:N-acylphosphatidylethanolamine-specific phospholipase D activity	EC:3.1.4.4	Phospholipase D
Gh_000374	[BLASTED, MAPPED, ANNOTATED]	SOAP.k35.SOAP.k35.SOAP.k35.scaffold16491	autophagy-related protein 8	766	20	7.889e-71	78.74	2	C:GO:0005737; P:GO:0006914	C:cytoplasm; P:autophagy
Gh_000375	[NO-BLAST]	SOAP.k35.SOAP.k35.SOAP.k35.scaffold16529	---NA---	893
Gh_000376	[NO-BLAST]	SOAP.k35.SOAP.k35.SOAP.k35.scaffold16557	---NA---	531
Gh_000377	[BLASTED, MAPPED, ANNOTATED]	SOAP.k35.SOAP.k35.SOAP.k35.scaffold16574	expansin-like B1	1051	20	4.64741e-116	84.71	2	C:GO:0005576; P:GO:0019953	C:extracellular region; P:sexual reproduction
Gh_000378	[BLASTED]	SOAP.k35.SOAP.k35.SOAP.k35.scaffold16653	hypothetical protein CFP56_37240	3662	1	4.01312e-15	51.15
Gh_000379	[NO-BLAST]	SOAP.k35.SOAP.k35.SOAP.k35.scaffold16663	---NA---	574
Gh_000380	[BLASTED]	SOAP.k35.SOAP.k35.SOAP.k35.scaffold16753	protein NYNRIN-like	553	20	2.85622e-47	79.89
Gh_000381	[NO-BLAST]	SOAP.k35.SOAP.k35.SOAP.k35.scaffold16768	---NA---	620
Gh_000382	[BLASTED, MAPPED, ANNOTATED]	SOAP.k35.SOAP.k35.SOAP.k35.scaffold16822	protein disulfide-isomerase	316	20	1.63405e-29	62.68	3	F:GO:0003756; C:GO:0005623; P:GO:0009987	F:protein disulfide isomerase activity; C:cell; P:cellular process	EC:5.3.4.1	Protein disulfide-isomerase
Gh_000383	[BLASTED, MAPPED, ANNOTATED]	SOAP.k35.SOAP.k35.SOAP.k35.scaffold16842	14-3-3-like protein GF14 iota	1225	20	1.65523e-135	96.34	1	F:GO:0019904	F:protein domain specific binding
Gh_000384	[NO-BLAST]	SOAP.k35.SOAP.k35.SOAP.k35.scaffold16864	---NA---	826
Gh_000385	[NO-BLAST]	SOAP.k35.SOAP.k35.SOAP.k35.scaffold16871	---NA---	970
Gh_000386	[BLASTED]	SOAP.k35.SOAP.k35.SOAP.k35.scaffold16890	EID1-like F-box protein 2	1582	20	9.81314e-166	91.23
Gh_000387	[BLASTED, MAPPED, ANNOTATED]	SOAP.k35.SOAP.k35.SOAP.k35.scaffold16912	aberrant root formation protein 4 isoform X1	2908	20	0	71.55	1	C:GO:0016020	C:membrane
Gh_000388	[BLASTED, MAPPED]	SOAP.k35.SOAP.k35.SOAP.k35.scaffold16941	pre-mRNA-processing factor 19-like	1167	16	1.08258e-62	52	8	P:GO:0000349; P:GO:0000398; C:GO:0000974; F:GO:0004842; P:GO:0006281; P:GO:0016567; F:GO:0061630; C:GO:0071006	P:generation of catalytic spliceosome for first transesterification step; P:mRNA splicing, via spliceosome; C:Prp19 complex; F:ubiquitin-protein transferase activity; P:DNA repair; P:protein ubiquitination; F:ubiquitin protein ligase activity; C:U2-type catalytic step 1 spliceosome
Gh_000389	[NO-BLAST]	SOAP.k35.SOAP.k35.SOAP.k35.scaffold16942	---NA---	342
Gh_000390	[BLASTED, MAPPED, ANNOTATED]	SOAP.k35.SOAP.k35.SOAP.k35.scaffold17021	DNA replication licensing factor MCM3	2648	20	0	84.09	6	F:GO:0003677; F:GO:0004386; F:GO:0005524; C:GO:0005634; P:GO:0006270; C:GO:0042555	F:DNA binding; F:helicase activity; F:ATP binding; C:nucleus; P:DNA replication initiation; C:MCM complex	EC:3.6.1.15	Nucleoside-triphosphate phosphatase
Gh_000391	[BLASTED, MAPPED, ANNOTATED]	SOAP.k35.SOAP.k35.SOAP.k35.scaffold17050	DEAD-box ATP-dependent RNA helicase 18	1686	20	1.34291e-81	59.74	3	F:GO:0016787; F:GO:0097159; F:GO:1901363	F:hydrolase activity; F:organic cyclic compound binding; F:heterocyclic compound binding
Gh_000392	[NO-BLAST]	SOAP.k35.SOAP.k35.SOAP.k35.scaffold17051	---NA---	1751
Gh_000393	[BLASTED, MAPPED, ANNOTATED]	SOAP.k35.SOAP.k35.SOAP.k35.scaffold17164	CENP-B homolog protein 2-like	848	20	4.42451e-14	64.31	1	F:GO:0003676	F:nucleic acid binding
Gh_000394	[BLASTED, MAPPED, ANNOTATED]	SOAP.k35.SOAP.k35.SOAP.k35.scaffold17247	glutathione peroxidase	853	20	1.84193e-71	72.3	7	F:GO:0004602; F:GO:0005375; P:GO:0006979; C:GO:0016021; P:GO:0035434; P:GO:0055114; P:GO:0098869	F:glutathione peroxidase activity; F:copper ion transmembrane transporter activity; P:response to oxidative stress; C:integral component of membrane; P:copper ion transmembrane transport; P:oxidation-reduction process; P:cellular oxidant detoxification	EC:1.11.1.9; EC:1.11.1.7	Glutathione peroxidase; Peroxidase
Gh_000395	[NO-BLAST]	SOAP.k35.SOAP.k35.SOAP.k35.scaffold17268	---NA---	262
Gh_000396	[NO-BLAST]	SOAP.k35.SOAP.k35.SOAP.k35.scaffold17269	---NA---	778
Gh_000397	[NO-BLAST]	SOAP.k35.SOAP.k35.SOAP.k35.scaffold17307	---NA---	828
Gh_000398	[BLASTED]	SOAP.k35.SOAP.k35.SOAP.k35.scaffold17352	UV-B-induced protein At3g17800, chloroplastic	1721	20	0	73.65
Gh_000399	[BLASTED, MAPPED, ANNOTATED]	SOAP.k35.SOAP.k35.SOAP.k35.scaffold17455	tRNA (adenine(58)-N(1))-methyltransferase catalytic subunit TRMT61A	1900	20	0	85.28	3	F:GO:0016429; P:GO:0030488; C:GO:0031515	F:tRNA (adenine-N1-)-methyltransferase activity; P:tRNA methylation; C:tRNA (m1A) methyltransferase complex
Gh_000400	[NO-BLAST]	SOAP.k35.SOAP.k35.SOAP.k35.scaffold17585	---NA---	349
Gh_000401	[BLASTED, MAPPED, ANNOTATED]	SOAP.k35.SOAP.k35.SOAP.k35.scaffold17642	ALA-interacting subunit 3-like	3379	20	0	90.29	1	C:GO:0016021	C:integral component of membrane
Gh_000402	[BLASTED, MAPPED]	SOAP.k35.SOAP.k35.SOAP.k35.scaffold17687	Golgi to ER traffic protein 4 homolog	1387	20	6.44962e-91	47.65	4	C:GO:0005829; P:GO:0045048; P:GO:0048767; C:GO:0071818	C:cytosol; P:protein insertion into ER membrane; P:root hair elongation; C:BAT3 complex
Gh_000403	[BLASTED]	SOAP.k35.SOAP.k35.SOAP.k35.scaffold17688	Golgi to ER traffic protein 4-like	550	3	6.6295e-12	72.41
Gh_000404	[BLASTED, MAPPED, ANNOTATED]	SOAP.k35.SOAP.k35.SOAP.k35.scaffold17698	mitochondrial import receptor subunit tom70-like	869	4	9.29053e-48	96.67	4	C:GO:0005741; P:GO:0006886; F:GO:0015450; P:GO:0071806	C:mitochondrial outer membrane; P:intracellular protein transport; F:P-P-bond-hydrolysis-driven protein transmembrane transporter activity; P:protein transmembrane transport
Gh_000405	[BLASTED, MAPPED, ANNOTATED]	SOAP.k35.SOAP.k35.SOAP.k35.scaffold17826	Nucleotide-binding, alpha-beta plait	486	4	8.79327e-17	74.98	1	C:GO:0005622	C:intracellular
Gh_000406	[BLASTED, MAPPED, ANNOTATED]	SOAP.k35.SOAP.k35.SOAP.k35.scaffold17827	Ribosomal protein L25/L23	1079	20	6.34243e-95	84.58	3	F:GO:0003735; C:GO:0005840; P:GO:0006412	F:structural constituent of ribosome; C:ribosome; P:translation
Gh_000407	[BLASTED, MAPPED, ANNOTATED]	SOAP.k35.SOAP.k35.SOAP.k35.scaffold17856	general transcription factor IIE subunit 2-like	1481	20	3.05328e-125	83.31	6	F:GO:0003677; F:GO:0003743; C:GO:0005673; P:GO:0006355; P:GO:0006367; P:GO:0006413	F:DNA binding; F:translation initiation factor activity; C:transcription factor TFIIE complex; P:regulation of transcription, DNA-templated; P:transcription initiation from RNA polymerase II promoter; P:translational initiation
Gh_000408	[BLASTED, MAPPED, ANNOTATED]	SOAP.k35.SOAP.k35.SOAP.k35.scaffold17875	mitochondrial carnitine/acylcarnitine carrier-like protein	1762	20	2.25721e-146	76.34	4	F:GO:0000064; C:GO:0005743; P:GO:0006839; C:GO:0016021	F:L-ornithine transmembrane transporter activity; C:mitochondrial inner membrane; P:mitochondrial transport; C:integral component of membrane
Gh_000409	[NO-BLAST]	SOAP.k35.SOAP.k35.SOAP.k35.scaffold17926	---NA---	429
Gh_000410	[BLASTED, MAPPED, ANNOTATED]	SOAP.k35.SOAP.k35.SOAP.k35.scaffold17993	UDP-galactose transporter 1	1398	20	0	90.75	1	C:GO:0016021	C:integral component of membrane
Gh_000411	[NO-BLAST]	SOAP.k35.SOAP.k35.SOAP.k35.scaffold18105	---NA---	787
Gh_000412	[BLASTED, MAPPED, ANNOTATED]	SOAP.k35.SOAP.k35.SOAP.k35.scaffold18209	protein NETWORKED 4A-like	2044	20	0	67.43	1	F:GO:0003779	F:actin binding
Gh_000413	[NO-BLAST]	SOAP.k35.SOAP.k35.SOAP.k35.scaffold18217	---NA---	431
Gh_000414	[BLASTED, MAPPED, ANNOTATED]	SOAP.k35.SOAP.k35.SOAP.k35.scaffold18242	cytochrome b-c1 complex subunit Rieske-4, mitochondrial-like	383	20	1.07323e-49	87.57	6	C:GO:0005743; F:GO:0008121; C:GO:0016021; P:GO:0022900; F:GO:0051537; C:GO:0070469	C:mitochondrial inner membrane; F:ubiquinol-cytochrome-c reductase activity; C:integral component of membrane; P:electron transport chain; F:2 iron, 2 sulfur cluster binding; C:respiratory chain	EC:1.10.2; EC:1.10.2.2	Acting on diphenols and related substances as donors; Quinol--cytochrome-c reductase
Gh_000415	[BLASTED]	SOAP.k35.SOAP.k35.SOAP.k35.scaffold18249	probable ubiquitination network signaling protein acrB	3496	2	3.01857e-48	48.26
Gh_000416	[NO-BLAST]	SOAP.k35.SOAP.k35.SOAP.k35.scaffold18316	---NA---	703
Gh_000417	[BLASTED, MAPPED, ANNOTATED]	SOAP.k35.SOAP.k35.SOAP.k35.scaffold18332	uncharacterized mitochondrial protein AtMg00810-like	462	20	4.45786e-45	88.29	4	F:GO:0003676; P:GO:0015074; F:GO:0016301; P:GO:0016310	F:nucleic acid binding; P:DNA integration; F:kinase activity; P:phosphorylation
Gh_000418	[NO-BLAST]	SOAP.k35.SOAP.k35.SOAP.k35.scaffold18360	---NA---	691
Gh_000419	[BLASTED, MAPPED]	SOAP.k35.SOAP.k35.SOAP.k35.scaffold18433	CDT1-like protein a, chloroplastic	2087	20	0	60.07	5	P:GO:0000076; C:GO:0005634; C:GO:0005737; P:GO:0006260; P:GO:0051276	P:DNA replication checkpoint; C:nucleus; C:cytoplasm; P:DNA replication; P:chromosome organization
Gh_000420	[BLASTED, MAPPED, ANNOTATED]	SOAP.k35.SOAP.k35.SOAP.k35.scaffold18439	U-box domain-containing protein 4-like	2287	20	0	91.15	2	C:GO:0005634; C:GO:0005737	C:nucleus; C:cytoplasm
Gh_000421	[NO-BLAST]	SOAP.k35.SOAP.k35.SOAP.k35.scaffold18483	---NA---	471
Gh_000422	[BLASTED, MAPPED, ANNOTATED]	SOAP.k35.SOAP.k35.SOAP.k35.scaffold18498	UBN2 domain-containing protein	519	20	3.28114e-20	78.43	3	F:GO:0003676; F:GO:0008270; C:GO:0016021	F:nucleic acid binding; F:zinc ion binding; C:integral component of membrane
Gh_000423	[BLASTED, MAPPED, ANNOTATED]	SOAP.k35.SOAP.k35.SOAP.k35.scaffold18514	glutathione peroxidase	407	20	1.54967e-21	66.71	2	F:GO:0004601; P:GO:0050896	F:peroxidase activity; P:response to stimulus	EC:1.11.1.7	Peroxidase
Gh_000424	[BLASTED, MAPPED, ANNOTATED]	SOAP.k35.SOAP.k35.SOAP.k35.scaffold18580	exportin-7 isoform X1	3921	20	0	94.88	5	F:GO:0005049; C:GO:0005643; C:GO:0005737; P:GO:0006611; F:GO:0008536	F:nuclear export signal receptor activity; C:nuclear pore; C:cytoplasm; P:protein export from nucleus; F:Ran GTPase binding
Gh_000425	[NO-BLAST]	SOAP.k35.SOAP.k35.SOAP.k35.scaffold18617	---NA---	418
Gh_000426	[BLASTED]	SOAP.k35.SOAP.k35.SOAP.k35.scaffold18619	nuclear pore complex protein NUP214 isoform X1	1417	20	4.11178e-14	77.33
Gh_000427	[BLASTED]	SOAP.k35.SOAP.k35.SOAP.k35.scaffold18626	hypothetical protein CFP56_16796	477	2	1.26853e-13	63.84
Gh_000428	[BLASTED, MAPPED, ANNOTATED]	SOAP.k35.SOAP.k35.SOAP.k35.scaffold18685	ATP synthase F0 subunit 9 (mitochondrion)	1003	20	2.95892e-22	79.06	8	F:GO:0000166; C:GO:0005739; F:GO:0008289; F:GO:0015078; P:GO:0015986; P:GO:0015991; C:GO:0016021; C:GO:0045263	F:nucleotide binding; C:mitochondrion; F:lipid binding; F:proton transmembrane transporter activity; P:ATP synthesis coupled proton transport; P:ATP hydrolysis coupled proton transport; C:integral component of membrane; C:proton-transporting ATP synthase complex, coupling factor F(o)
Gh_000429	[NO-BLAST]	SOAP.k35.SOAP.k35.SOAP.k35.scaffold18695	---NA---	457
Gh_000430	[BLASTED, MAPPED, ANNOTATED]	SOAP.k35.SOAP.k35.SOAP.k35.scaffold18736	transcription factor ABORTED MICROSPORES	381	20	8.3224e-46	61.86	2	F:GO:0003677; P:GO:0048653	F:DNA binding; P:anther development
Gh_000431	[BLASTED, MAPPED, ANNOTATED]	SOAP.k35.SOAP.k35.SOAP.k35.scaffold18754	uncharacterized mitochondrial protein AtMg00810-like	658	20	2.27418e-56	83.42	3	F:GO:0003676; F:GO:0008270; P:GO:0015074	F:nucleic acid binding; F:zinc ion binding; P:DNA integration
Gh_000432	[NO-BLAST]	SOAP.k35.SOAP.k35.SOAP.k35.scaffold18755	---NA---	294
Gh_000433	[BLASTED, MAPPED, ANNOTATED]	SOAP.k35.SOAP.k35.SOAP.k35.scaffold18788	zinc finger AN1 domain-containing stress-associated protein 12	2246	20	1.1446e-76	71.77	5	F:GO:0008270; F:GO:0016730; F:GO:0051539; P:GO:0055114; F:GO:0103012	F:zinc ion binding; F:oxidoreductase activity, acting on iron-sulfur proteins as donors; F:4 iron, 4 sulfur cluster binding; P:oxidation-reduction process; F:ferredoxin-thioredoxin reductase activity	EC:1.8.7.2	Ferredoxin:thioredoxin reductase
Gh_000434	[BLASTED, MAPPED]	SOAP.k35.SOAP.k35.SOAP.k35.scaffold18829	putative transcriptional regulatory protein	904	4	3.23128e-38	70.56	7	F:GO:0000981; F:GO:0003677; C:GO:0005634; P:GO:0006351; P:GO:0006355; P:GO:0006357; F:GO:0008270	F:RNA polymerase II transcription factor activity, sequence-specific DNA binding; F:DNA binding; C:nucleus; P:transcription, DNA-templated; P:regulation of transcription, DNA-templated; P:regulation of transcription by RNA polymerase II; F:zinc ion binding
Gh_000435	[NO-BLAST]	SOAP.k35.SOAP.k35.SOAP.k35.scaffold18838	---NA---	1159
Gh_000436	[NO-BLAST]	SOAP.k35.SOAP.k35.SOAP.k35.scaffold18875	---NA---	973
Gh_000437	[BLASTED, MAPPED]	SOAP.k35.SOAP.k35.SOAP.k35.scaffold18964	40s ribosomal protein s25	1110	20	3.18884e-18	67.11	1	C:GO:0005840	C:ribosome
Gh_000438	[BLASTED, MAPPED, ANNOTATED]	SOAP.k35.SOAP.k35.SOAP.k35.scaffold19025	rhodanese-like domain-containing protein 10	1083	20	3.09635e-98	87.13	1	F:GO:0016740	F:transferase activity
Gh_000439	[BLASTED]	SOAP.k35.SOAP.k35.SOAP.k35.scaffold19086	mediator of RNA polymerase II transcription subunit 12-like	996	4	2.6499e-14	57.94
Gh_000440	[NO-BLAST]	SOAP.k35.SOAP.k35.SOAP.k35.scaffold19089	---NA---	695
Gh_000441	[NO-BLAST]	SOAP.k35.SOAP.k35.SOAP.k35.scaffold19211	---NA---	436
Gh_000442	[BLASTED]	SOAP.k35.SOAP.k35.SOAP.k35.scaffold19248	uncharacterized protein LOC110921211	537	20	2.21362e-33	82.84
Gh_000443	[NO-BLAST]	SOAP.k35.SOAP.k35.SOAP.k35.scaffold19298	---NA---	687
Gh_000444	[BLASTED, MAPPED, ANNOTATED]	SOAP.k35.SOAP.k35.SOAP.k35.scaffold19341	50S ribosomal protein L29, chloroplastic-like	1069	20	1.86859e-79	84.22	3	F:GO:0003735; P:GO:0006412; C:GO:0022625	F:structural constituent of ribosome; P:translation; C:cytosolic large ribosomal subunit
Gh_000445	[BLASTED]	SOAP.k35.SOAP.k35.SOAP.k35.scaffold19355	uncharacterized histidine-rich protein DDB_G0274557-like	2596	20	2.51385e-24	80.96
Gh_000446	[BLASTED, MAPPED, ANNOTATED]	SOAP.k35.SOAP.k35.SOAP.k35.scaffold19364	histidinol dehydrogenase, chloroplastic-like isoform X1	638	20	1.03052e-35	60.88	7	P:GO:0000105; F:GO:0004399; F:GO:0004635; F:GO:0004636; F:GO:0008270; F:GO:0051287; P:GO:0055114	P:histidine biosynthetic process; F:histidinol dehydrogenase activity; F:phosphoribosyl-AMP cyclohydrolase activity; F:phosphoribosyl-ATP diphosphatase activity; F:zinc ion binding; F:NAD binding; P:oxidation-reduction process	EC:1.1.1.23; EC:3.6.1.31; EC:3.5.4.19	Histidinol dehydrogenase; Phosphoribosyl-ATP diphosphatase; Phosphoribosyl-AMP cyclohydrolase
Gh_000447	[BLASTED, MAPPED, ANNOTATED]	SOAP.k35.SOAP.k35.SOAP.k35.scaffold19374	ribosomal protein S4 (mitochondrion)	766	20	1.32683e-10	88.66	5	F:GO:0003735; C:GO:0005739; C:GO:0005840; F:GO:0019843; P:GO:0045903	F:structural constituent of ribosome; C:mitochondrion; C:ribosome; F:rRNA binding; P:positive regulation of translational fidelity
Gh_000448	[BLASTED, MAPPED, ANNOTATED]	SOAP.k35.SOAP.k35.SOAP.k35.scaffold19401	serine carboxypeptidase II-2	1912	20	0	83.56	3	F:GO:0004185; C:GO:0005773; P:GO:0051603	F:serine-type carboxypeptidase activity; C:vacuole; P:proteolysis involved in cellular protein catabolic process	EC:3.4.21; EC:3.4.16	Acting on peptide bonds (peptidases); Acting on peptide bonds (peptidases)
Gh_000449	[BLASTED, MAPPED, ANNOTATED]	SOAP.k35.SOAP.k35.SOAP.k35.scaffold19413	Armadillo-type fold	2701	20	0	60.07	1	P:GO:0016180	P:snRNA processing
Gh_000450	[BLASTED, MAPPED, ANNOTATED]	SOAP.k35.SOAP.k35.SOAP.k35.scaffold19471	60s acidic ribosomal protein p0	1234	20	8.25937e-128	67.96	2	C:GO:0005840; P:GO:0042254	C:ribosome; P:ribosome biogenesis
Gh_000451	[BLASTED, MAPPED, ANNOTATED]	SOAP.k35.SOAP.k35.SOAP.k35.scaffold19544	importin-4	3732	20	0	92.99	13	P:GO:0000060; F:GO:0005344; C:GO:0005737; P:GO:0006607; P:GO:0006610; F:GO:0008139; F:GO:0008536; F:GO:0008565; P:GO:0015671; F:GO:0020037; C:GO:0031965; C:GO:0034399; F:GO:0046872	P:protein import into nucleus, translocation; F:oxygen carrier activity; C:cytoplasm; P:NLS-bearing protein import into nucleus; P:ribosomal protein import into nucleus; F:nuclear localization sequence binding; F:Ran GTPase binding; F:protein transporter activity; P:oxygen transport; F:heme binding; C:nuclear membrane; C:nuclear periphery; F:metal ion binding
Gh_000452	[NO-BLAST]	SOAP.k35.SOAP.k35.SOAP.k35.scaffold19626	---NA---	1484
Gh_000453	[BLASTED, MAPPED, ANNOTATED]	SOAP.k35.SOAP.k35.SOAP.k35.scaffold19689	probable RNA 3'-terminal phosphate cyclase-like protein	1560	20	0	87.67	4	P:GO:0000479; F:GO:0003963; F:GO:0004521; C:GO:0005730	P:endonucleolytic cleavage of tricistronic rRNA transcript (SSU-rRNA, 5.8S rRNA, LSU-rRNA); F:RNA-3'-phosphate cyclase activity; F:endoribonuclease activity; C:nucleolus	EC:6.5.1.4	RNA 3'-terminal-phosphate cyclase (ATP)
Gh_000454	[NO-BLAST]	SOAP.k35.SOAP.k35.SOAP.k35.scaffold19725	---NA---	381
Gh_000455	[BLASTED, MAPPED, ANNOTATED]	SOAP.k35.SOAP.k35.SOAP.k35.scaffold19737	Phosphoglycerate kinase, cytosolic	980	20	1.7425e-158	71.04	3	F:GO:0004618; P:GO:0006096; C:GO:0016021	F:phosphoglycerate kinase activity; P:glycolytic process; C:integral component of membrane	EC:2.7.2.3	Phosphoglycerate kinase
Gh_000456	[NO-BLAST]	SOAP.k35.SOAP.k35.SOAP.k35.scaffold19748	---NA---	911
Gh_000457	[BLASTED]	SOAP.k35.SOAP.k35.SOAP.k35.scaffold19749	polyubiquitin	458	20	4.72538e-47	66.5
Gh_000458	[NO-BLAST]	SOAP.k35.SOAP.k35.SOAP.k35.scaffold19768	---NA---	1512
Gh_000459	[BLASTED, MAPPED, ANNOTATED]	SOAP.k35.SOAP.k35.SOAP.k35.scaffold19793	putative calcium ion binding protein	3067	20	0	87.94	6	F:GO:0005509; C:GO:0005794; P:GO:0006004; C:GO:0016021; F:GO:0016757; C:GO:0042175	F:calcium ion binding; C:Golgi apparatus; P:fucose metabolic process; C:integral component of membrane; F:transferase activity, transferring glycosyl groups; C:nuclear outer membrane-endoplasmic reticulum membrane network
Gh_000460	[NO-BLAST]	SOAP.k35.SOAP.k35.SOAP.k35.scaffold19837	---NA---	1325
Gh_000461	[BLASTED, MAPPED, ANNOTATED]	SOAP.k35.SOAP.k35.SOAP.k35.scaffold19859	protease 2	2663	20	0	89.65	6	F:GO:0004252; F:GO:0004721; C:GO:0005737; P:GO:0006470; P:GO:0006508; F:GO:0070008	F:serine-type endopeptidase activity; F:phosphoprotein phosphatase activity; C:cytoplasm; P:protein dephosphorylation; P:proteolysis; F:serine-type exopeptidase activity	EC:3.4.21; EC:3.1.3.16; EC:3.1.3.41	Acting on peptide bonds (peptidases); Protein-serine/threonine phosphatase; 4-nitrophenylphosphatase
Gh_000462	[BLASTED, MAPPED, ANNOTATED]	SOAP.k35.SOAP.k35.SOAP.k35.scaffold19929	probable WRKY transcription factor 33	400	20	1.6472e-33	94.99	7	F:GO:0003700; C:GO:0005634; P:GO:0009753; P:GO:0009788; P:GO:0009938; F:GO:0043565; P:GO:0045893	F:DNA-binding transcription factor activity; C:nucleus; P:response to jasmonic acid; P:negative regulation of abscisic acid-activated signaling pathway; P:negative regulation of gibberellic acid mediated signaling pathway; F:sequence-specific DNA binding; P:positive regulation of transcription, DNA-templated
Gh_000463	[BLASTED, MAPPED]	SOAP.k35.SOAP.k35.SOAP.k35.scaffold19981	Aldo/keto reductase family protein	810	20	1.44708e-47	61.32	5	F:GO:0004672; F:GO:0005524; P:GO:0006468; F:GO:0016491; P:GO:0055114	F:protein kinase activity; F:ATP binding; P:protein phosphorylation; F:oxidoreductase activity; P:oxidation-reduction process
Gh_000464	[BLASTED, MAPPED, ANNOTATED]	SOAP.k35.SOAP.k35.SOAP.k35.scaffold20008	UPF0160 protein	3208	20	0	86.35	3	C:GO:0005739; C:GO:0005829; F:GO:0016787	C:mitochondrion; C:cytosol; F:hydrolase activity
Gh_000465	[BLASTED, MAPPED]	SOAP.k35.SOAP.k35.SOAP.k35.scaffold20023	urea-proton symporter DUR3-like	2401	13	5.70243e-142	63.05	10	C:GO:0005887; F:GO:0015204; F:GO:0015293; C:GO:0016020; C:GO:0016021; F:GO:0016491; F:GO:0022857; P:GO:0055085; P:GO:0055114; P:GO:0071918	C:integral component of plasma membrane; F:urea transmembrane transporter activity; F:symporter activity; C:membrane; C:integral component of membrane; F:oxidoreductase activity; F:transmembrane transporter activity; P:transmembrane transport; P:oxidation-reduction process; P:urea transmembrane transport
Gh_000466	[BLASTED]	SOAP.k35.SOAP.k35.SOAP.k35.scaffold20041	lon peptidase n-terminal domain and ring finger protein c14f5.10c	531	4	3.3641e-15	66.51
Gh_000467	[BLASTED, MAPPED, ANNOTATED]	SOAP.k35.SOAP.k35.SOAP.k35.scaffold20042	DNA-directed RNA polymerase II subunit RPB7	1532	20	4.0205e-43	61.18	5	F:GO:0003676; P:GO:0010468; P:GO:0016070; C:GO:0043229; P:GO:0044260	F:nucleic acid binding; P:regulation of gene expression; P:RNA metabolic process; C:intracellular organelle; P:cellular macromolecule metabolic process
Gh_000468	[BLASTED, MAPPED, ANNOTATED]	SOAP.k35.SOAP.k35.SOAP.k35.scaffold20060	G-box-binding factor 4-like	1471	20	7.59706e-116	63.37	2	F:GO:0003700; P:GO:0006355	F:DNA-binding transcription factor activity; P:regulation of transcription, DNA-templated
Gh_000469	[BLASTED, MAPPED, ANNOTATED]	SOAP.k35.SOAP.k35.SOAP.k35.scaffold20066	uncharacterized protein LOC111889825	1566	20	5.99067e-115	71.91	1	C:GO:0016020	C:membrane
Gh_000470	[BLASTED, MAPPED, ANNOTATED]	SOAP.k35.SOAP.k35.SOAP.k35.scaffold20077	thioredoxin-like protein AAED1, chloroplastic	969	20	1.35195e-134	89.48	4	F:GO:0004601; F:GO:0051920; P:GO:0055114; P:GO:0098869	F:peroxidase activity; F:peroxiredoxin activity; P:oxidation-reduction process; P:cellular oxidant detoxification	EC:1.11.1.15; EC:1.11.1.7	Peroxiredoxin; Peroxidase
Gh_000471	[BLASTED, MAPPED, ANNOTATED]	SOAP.k35.SOAP.k35.SOAP.k35.scaffold20163	unknown	1536	3	2.14813e-83	59.32	1	F:GO:0003824	F:catalytic activity
Gh_000472	[BLASTED, MAPPED, ANNOTATED]	SOAP.k35.SOAP.k35.SOAP.k35.scaffold20246	small nuclear ribonucleoprotein Sm D2-like	892	20	3.45975e-46	100	9	P:GO:0000387; F:GO:0003677; C:GO:0005682; C:GO:0005685; C:GO:0005686; C:GO:0019013; C:GO:0046540; C:GO:0071011; C:GO:0071013	P:spliceosomal snRNP assembly; F:DNA binding; C:U5 snRNP; C:U1 snRNP; C:U2 snRNP; C:viral nucleocapsid; C:U4/U6 x U5 tri-snRNP complex; C:precatalytic spliceosome; C:catalytic step 2 spliceosome
Gh_000473	[BLASTED]	SOAP.k35.SOAP.k35.SOAP.k35.scaffold20252	Uveal autoantigen with coiled-coil domains and ankyrin repeats isoform 1	1670	20	0	66.16
Gh_000474	[BLASTED, MAPPED, ANNOTATED]	SOAP.k35.SOAP.k35.SOAP.k35.scaffold20258	60S ribosomal protein L7-2-like	1075	20	1.28922e-151	96	5	P:GO:0000463; P:GO:0002181; F:GO:0003723; F:GO:0003735; C:GO:0022625	P:maturation of LSU-rRNA from tricistronic rRNA transcript (SSU-rRNA, 5.8S rRNA, LSU-rRNA); P:cytoplasmic translation; F:RNA binding; F:structural constituent of ribosome; C:cytosolic large ribosomal subunit
Gh_000475	[NO-BLAST]	SOAP.k35.SOAP.k35.SOAP.k35.scaffold20259	---NA---	476
Gh_000476	[NO-BLAST]	SOAP.k35.SOAP.k35.SOAP.k35.scaffold20301	---NA---	394
Gh_000477	[NO-BLAST]	SOAP.k35.SOAP.k35.SOAP.k35.scaffold20316	---NA---	820
Gh_000478	[BLASTED, MAPPED, ANNOTATED]	SOAP.k35.SOAP.k35.SOAP.k35.scaffold20329	squamosa promoter-binding-like protein 13A	1494	20	2.1723e-169	63.68	1	F:GO:0005488	F:binding
Gh_000479	[BLASTED]	SOAP.k35.SOAP.k35.SOAP.k35.scaffold20361	hypothetical protein CFP56_30669	398	1	0.000378229	60
Gh_000480	[NO-BLAST]	SOAP.k35.SOAP.k35.SOAP.k35.scaffold20377	---NA---	619
Gh_000481	[BLASTED, MAPPED, ANNOTATED]	SOAP.k35.SOAP.k35.SOAP.k35.scaffold20441	diacylglycerol O-acyltransferase 1 isoform X1	2243	20	0	82.02	4	F:GO:0004144; C:GO:0005789; C:GO:0016021; P:GO:0019432	F:diacylglycerol O-acyltransferase activity; C:endoplasmic reticulum membrane; C:integral component of membrane; P:triglyceride biosynthetic process	EC:2.3.1.20	Diacylglycerol O-acyltransferase
Gh_000482	[BLASTED, MAPPED]	SOAP.k35.SOAP.k35.SOAP.k35.scaffold20551	d-arabinitol 2-dehydrogenase [ribulose-forming]	653	20	3.49519e-37	60.85	6	C:GO:0005777; F:GO:0016491; P:GO:0048767; P:GO:0055114; P:GO:0080024; P:GO:0080026	C:peroxisome; F:oxidoreductase activity; P:root hair elongation; P:oxidation-reduction process; P:indolebutyric acid metabolic process; P:response to indolebutyric acid
Gh_000483	[BLASTED]	SOAP.k35.SOAP.k35.SOAP.k35.scaffold20627	L10-interacting MYB domain-containing protein-like	2579	20	4.63054e-62	55.85
Gh_000484	[NO-BLAST]	SOAP.k35.SOAP.k35.SOAP.k35.scaffold20678	---NA---	772
Gh_000485	[BLASTED, MAPPED, ANNOTATED]	SOAP.k35.SOAP.k35.SOAP.k35.scaffold20702	xyloglucan endotransglucosylase/hydrolase 2-like	1209	20	0	86.89	8	F:GO:0004553; C:GO:0005618; P:GO:0010411; C:GO:0016021; F:GO:0016762; P:GO:0042546; C:GO:0048046; P:GO:0071555	F:hydrolase activity, hydrolyzing O-glycosyl compounds; C:cell wall; P:xyloglucan metabolic process; C:integral component of membrane; F:xyloglucan:xyloglucosyl transferase activity; P:cell wall biogenesis; C:apoplast; P:cell wall organization	EC:2.4.1.207	Xyloglucan:xyloglucosyl transferase
Gh_000486	[BLASTED, MAPPED, ANNOTATED]	SOAP.k35.SOAP.k35.SOAP.k35.scaffold20709	mannan endo-1,6-alpha-mannosidase dcw1	730	19	9.75018e-74	69.26	1	F:GO:0003824	F:catalytic activity
Gh_000487	[BLASTED, MAPPED, ANNOTATED]	SOAP.k35.SOAP.k35.SOAP.k35.scaffold20715	plant intracellular Ras-group-related LRR protein 4-like	2022	20	0	82.82	2	C:GO:0005886; P:GO:0007165	C:plasma membrane; P:signal transduction
Gh_000488	[BLASTED, MAPPED, ANNOTATED]	SOAP.k35.SOAP.k35.SOAP.k35.scaffold20776	pentatricopeptide repeat-containing protein At5g61800	1466	20	0	83.14	1	C:GO:0016021	C:integral component of membrane
Gh_000489	[BLASTED, MAPPED, ANNOTATED]	SOAP.k35.SOAP.k35.SOAP.k35.scaffold20778	ethanolamine-phosphate cytidylyltransferase-like	1938	20	0	87.62	3	P:GO:0009058; C:GO:0016021; F:GO:0016779	P:biosynthetic process; C:integral component of membrane; F:nucleotidyltransferase activity
Gh_000490	[BLASTED, MAPPED, ANNOTATED]	SOAP.k35.SOAP.k35.SOAP.k35.scaffold20859	high-affinity nitrate transporter 3.1-like	1955	20	8.34553e-106	86.78	3	P:GO:0010167; P:GO:0015706; C:GO:0016021	P:response to nitrate; P:nitrate transport; C:integral component of membrane
Gh_000491	[BLASTED, MAPPED, ANNOTATED]	SOAP.k35.SOAP.k35.SOAP.k35.scaffold20886	protein S-acyltransferase 11-like	1760	20	4.13185e-118	78.26	2	C:GO:0016021; F:GO:0019706	C:integral component of membrane; F:protein-cysteine S-palmitoyltransferase activity	EC:2.3.1.225	Protein S-acyltransferase
Gh_000492	[BLASTED, MAPPED, ANNOTATED]	SOAP.k35.SOAP.k35.SOAP.k35.scaffold20896	ubiquitin-conjugating enzyme E2 5-like	1060	20	1.37626e-119	91.19	7	F:GO:0005524; C:GO:0005737; P:GO:0006511; P:GO:0016567; F:GO:0016874; F:GO:0031625; F:GO:0061630	F:ATP binding; C:cytoplasm; P:ubiquitin-dependent protein catabolic process; P:protein ubiquitination; F:ligase activity; F:ubiquitin protein ligase binding; F:ubiquitin protein ligase activity
Gh_000493	[BLASTED, MAPPED, ANNOTATED]	SOAP.k35.SOAP.k35.SOAP.k35.scaffold20912	40S ribosomal protein S2-4-like	723	20	6.76871e-62	89.72	4	F:GO:0003723; F:GO:0003735; P:GO:0006412; C:GO:0015935	F:RNA binding; F:structural constituent of ribosome; P:translation; C:small ribosomal subunit
Gh_000494	[NO-BLAST]	SOAP.k35.SOAP.k35.SOAP.k35.scaffold20931	---NA---	259
Gh_000495	[NO-BLAST]	SOAP.k35.SOAP.k35.SOAP.k35.scaffold21036	---NA---	436
Gh_000496	[NO-BLAST]	SOAP.k35.SOAP.k35.SOAP.k35.scaffold21042	---NA---	592
Gh_000497	[BLASTED, MAPPED, ANNOTATED]	SOAP.k35.SOAP.k35.SOAP.k35.scaffold21055	transcription factor bHLH80-like	1168	20	1.32672e-79	60.77	1	F:GO:0005488	F:binding
Gh_000498	[BLASTED, MAPPED, ANNOTATED]	SOAP.k35.SOAP.k35.SOAP.k35.scaffold21065	protein DETOXIFICATION 54-like	1801	20	0	85.35	4	P:GO:0006855; F:GO:0015238; F:GO:0015297; C:GO:0016021	P:drug transmembrane transport; F:drug transmembrane transporter activity; F:antiporter activity; C:integral component of membrane
Gh_000499	[BLASTED, MAPPED, ANNOTATED]	SOAP.k35.SOAP.k35.SOAP.k35.scaffold21077	uncharacterized protein LOC111900686	1155	20	1.29095e-118	89	1	C:GO:0016021	C:integral component of membrane
Gh_000500	[BLASTED]	SOAP.k35.SOAP.k35.SOAP.k35.scaffold21149	hypothetical protein LSAT_9X79900	502	2	4.16256e-16	47.32
Gh_000501	[BLASTED, MAPPED, ANNOTATED]	SOAP.k35.SOAP.k35.SOAP.k35.scaffold21173	nonsense-mediated mRNA decay protein 2	1543	20	5.4687e-107	86.07	1	C:GO:0016021	C:integral component of membrane
Gh_000502	[BLASTED, MAPPED, ANNOTATED]	SOAP.k35.SOAP.k35.SOAP.k35.scaffold21174	H+-or Na+-translocating f-type, v-type and A-type ATPase superfamily	667	20	8.77763e-76	49.85	4	P:GO:0015986; C:GO:0045261; F:GO:0046933; P:GO:0099132	P:ATP synthesis coupled proton transport; C:proton-transporting ATP synthase complex, catalytic core F(1); F:proton-transporting ATP synthase activity, rotational mechanism; P:ATP hydrolysis coupled cation transmembrane transport	EC:3.6.1.3; EC:3.6.1.15	Adenosinetriphosphatase; Nucleoside-triphosphate phosphatase
Gh_000503	[BLASTED, MAPPED, ANNOTATED]	SOAP.k35.SOAP.k35.SOAP.k35.scaffold21210	ATP phosphoribosyltransferase 2, chloroplastic-like	1728	20	0	94.24	4	P:GO:0000105; F:GO:0000287; F:GO:0003879; C:GO:0005737	P:histidine biosynthetic process; F:magnesium ion binding; F:ATP phosphoribosyltransferase activity; C:cytoplasm	EC:2.4.2.17	ATP phosphoribosyltransferase
Gh_000504	[BLASTED, MAPPED, ANNOTATED]	SOAP.k35.SOAP.k35.SOAP.k35.scaffold21211	ATP phosphoribosyltransferase 2, chloroplastic-like	1739	20	0	93.72	4	P:GO:0000105; F:GO:0000287; F:GO:0003879; C:GO:0005737	P:histidine biosynthetic process; F:magnesium ion binding; F:ATP phosphoribosyltransferase activity; C:cytoplasm	EC:2.4.2.17	ATP phosphoribosyltransferase
Gh_000505	[BLASTED, MAPPED]	SOAP.k35.SOAP.k35.SOAP.k35.scaffold21212	heavy metal-associated isoprenylated plant protein 3-like	1393	20	1.41155e-61	67.49	2	P:GO:0030001; F:GO:0046872	P:metal ion transport; F:metal ion binding
Gh_000506	[BLASTED, MAPPED, ANNOTATED]	SOAP.k35.SOAP.k35.SOAP.k35.scaffold21233	predicted protein	513	20	5.49356e-31	64.02	9	C:GO:0005739; P:GO:0009150; P:GO:0009165; P:GO:0009167; P:GO:0009205; C:GO:0016021; F:GO:0016776; F:GO:0019205; F:GO:0043167	C:mitochondrion; P:purine ribonucleotide metabolic process; P:nucleotide biosynthetic process; P:purine ribonucleoside monophosphate metabolic process; P:purine ribonucleoside triphosphate metabolic process; C:integral component of membrane; F:phosphotransferase activity, phosphate group as acceptor; F:nucleobase-containing compound kinase activity; F:ion binding
Gh_000507	[BLASTED, MAPPED]	SOAP.k35.SOAP.k35.SOAP.k35.scaffold21260	glutathione S-transferase 1-like	1341	10	6.51628e-61	53.09	2	F:GO:0004364; F:GO:0016740	F:glutathione transferase activity; F:transferase activity
Gh_000508	[BLASTED, MAPPED, ANNOTATED]	SOAP.k35.SOAP.k35.SOAP.k35.scaffold21265	dehydration-responsive element-binding protein 2A-like	1532	20	6.04982e-94	66.35	4	F:GO:0003677; F:GO:0003700; C:GO:0005634; P:GO:0006355	F:DNA binding; F:DNA-binding transcription factor activity; C:nucleus; P:regulation of transcription, DNA-templated
Gh_000509	[BLASTED, MAPPED, ANNOTATED]	SOAP.k35.SOAP.k35.SOAP.k35.scaffold21298	protein TRIGALACTOSYLDIACYLGLYCEROL 1, chloroplastic	1845	20	6.37151e-172	81.73	3	C:GO:0009706; C:GO:0009707; C:GO:0043190	C:chloroplast inner membrane; C:chloroplast outer membrane; C:ATP-binding cassette (ABC) transporter complex
Gh_000510	[BLASTED]	SOAP.k35.SOAP.k35.SOAP.k35.scaffold21325	protein FAM32A	800	20	3.73731e-41	79.14
Gh_000511	[BLASTED, MAPPED, ANNOTATED]	SOAP.k35.SOAP.k35.SOAP.k35.scaffold21358	retrotransposon protein, putative, unclassified	551	20	3.51832e-23	62.23	1	P:GO:0006259	P:DNA metabolic process
Gh_000512	[BLASTED, MAPPED, ANNOTATED]	SOAP.k35.SOAP.k35.SOAP.k35.scaffold21364	chloroplast stem-loop binding protein of 41 kDa b, chloroplastic	992	20	2.08257e-164	94.29	2	F:GO:0003824; F:GO:0050662	F:catalytic activity; F:coenzyme binding
Gh_000513	[NO-BLAST]	SOAP.k35.SOAP.k35.SOAP.k35.scaffold21389	---NA---	354
Gh_000514	[BLASTED, MAPPED, ANNOTATED]	SOAP.k35.SOAP.k35.SOAP.k35.scaffold21570	putative acyl-activating enzyme 19 isoform X2	1223	20	0	76.2	2	F:GO:0003824; P:GO:0008152	F:catalytic activity; P:metabolic process
Gh_000515	[BLASTED, MAPPED, ANNOTATED]	SOAP.k35.SOAP.k35.SOAP.k35.scaffold21581	40s ribosomal protein s18	803	20	5.49211e-86	83.57	6	F:GO:0003723; F:GO:0003735; C:GO:0005829; P:GO:0006412; C:GO:0015935; P:GO:0042254	F:RNA binding; F:structural constituent of ribosome; C:cytosol; P:translation; C:small ribosomal subunit; P:ribosome biogenesis
Gh_000516	[NO-BLAST]	SOAP.k35.SOAP.k35.SOAP.k35.scaffold21627	---NA---	760
Gh_000517	[NO-BLAST]	SOAP.k35.SOAP.k35.SOAP.k35.scaffold21639	---NA---	714
Gh_000518	[BLASTED, MAPPED, ANNOTATED]	SOAP.k35.SOAP.k35.SOAP.k35.scaffold21666	serine/threonine-protein kinase HSL1-like	1332	20	1.27072e-80	68.39	1	C:GO:0016021	C:integral component of membrane
Gh_000519	[BLASTED]	SOAP.k35.SOAP.k35.SOAP.k35.scaffold21693	hypothetical protein LSAT_7X11660	1436	20	6.67867e-137	64.86
Gh_000520	[NO-BLAST]	SOAP.k35.SOAP.k35.SOAP.k35.scaffold21703	---NA---	408
Gh_000521	[BLASTED]	SOAP.k35.SOAP.k35.SOAP.k35.scaffold21721	pentatricopeptide repeat-containing protein At3g53360, mitochondrial-like	3138	20	0	78.58
Gh_000522	[BLASTED, MAPPED, ANNOTATED]	SOAP.k35.SOAP.k35.SOAP.k35.scaffold21916	crooked neck-like protein 1	3086	20	0	80.17	7	P:GO:0000245; C:GO:0000974; C:GO:0071010; C:GO:0071011; C:GO:0071012; C:GO:0071013; C:GO:0071014	P:spliceosomal complex assembly; C:Prp19 complex; C:prespliceosome; C:precatalytic spliceosome; C:catalytic step 1 spliceosome; C:catalytic step 2 spliceosome; C:post-mRNA release spliceosomal complex
Gh_000523	[NO-BLAST]	SOAP.k35.SOAP.k35.SOAP.k35.scaffold21970	---NA---	560
Gh_000524	[NO-BLAST]	SOAP.k35.SOAP.k35.SOAP.k35.scaffold21974	---NA---	721
Gh_000525	[BLASTED, MAPPED, ANNOTATED]	SOAP.k35.SOAP.k35.SOAP.k35.scaffold22057	chaperonin CPN60-2, mitochondrial	2203	20	0	80.78	3	F:GO:0005524; C:GO:0005737; P:GO:0042026	F:ATP binding; C:cytoplasm; P:protein refolding
Gh_000526	[BLASTED, MAPPED, ANNOTATED]	SOAP.k35.SOAP.k35.SOAP.k35.scaffold22136	GTP-binding protein YPTM2	1436	20	1.2126e-125	97.41	2	F:GO:0003924; F:GO:0005525	F:GTPase activity; F:GTP binding	EC:3.6.1.15	Nucleoside-triphosphate phosphatase
Gh_000527	[BLASTED, MAPPED, ANNOTATED]	SOAP.k35.SOAP.k35.SOAP.k35.scaffold22212	pentatricopeptide repeat-containing protein At4g28010-like	3192	20	0	68.54	2	C:GO:0016021; F:GO:0016740	C:integral component of membrane; F:transferase activity
Gh_000528	[NO-BLAST]	SOAP.k35.SOAP.k35.SOAP.k35.scaffold22215	---NA---	1091
Gh_000529	[NO-BLAST]	SOAP.k35.SOAP.k35.SOAP.k35.scaffold22232	---NA---	800
Gh_000530	[BLASTED, MAPPED, ANNOTATED]	SOAP.k35.SOAP.k35.SOAP.k35.scaffold22274	proteinase T-like	870	20	8.24529e-49	55.97	1	F:GO:0016787	F:hydrolase activity
Gh_000531	[BLASTED, MAPPED, ANNOTATED]	SOAP.k35.SOAP.k35.SOAP.k35.scaffold22439	glycerol-3-phosphate dehydrogenase [NAD(+)]	1777	20	0	87.84	7	F:GO:0004367; P:GO:0005975; C:GO:0009331; F:GO:0042803; P:GO:0046168; F:GO:0051287; P:GO:0055114	F:glycerol-3-phosphate dehydrogenase [NAD+] activity; P:carbohydrate metabolic process; C:glycerol-3-phosphate dehydrogenase complex; F:protein homodimerization activity; P:glycerol-3-phosphate catabolic process; F:NAD binding; P:oxidation-reduction process	EC:1.1.1.8; EC:1.1.1.94	Glycerol-3-phosphate dehydrogenase (NAD(+)); Glycerol-3-phosphate dehydrogenase (NAD(P)(+))
Gh_000532	[BLASTED, MAPPED]	SOAP.k35.SOAP.k35.SOAP.k35.scaffold22476	cell division cycle-associated protein 7-like	1424	20	5.43733e-135	66.08	1	P:GO:0051301	P:cell division
Gh_000533	[BLASTED, MAPPED, ANNOTATED]	SOAP.k35.SOAP.k35.SOAP.k35.scaffold22523	NADH dehydrogenase [ubiquinone] iron-sulfur protein 5-B	566	20	6.72394e-41	87.61	6	C:GO:0005747; C:GO:0005758; F:GO:0008137; P:GO:0009853; P:GO:0032981; P:GO:0055114	C:mitochondrial respiratory chain complex I; C:mitochondrial intermembrane space; F:NADH dehydrogenase (ubiquinone) activity; P:photorespiration; P:mitochondrial respiratory chain complex I assembly; P:oxidation-reduction process	EC:1.6.99.5; EC:1.6.99.3; EC:1.6.5.3	Acting on NADH or NADPH; NADH dehydrogenase; NADH:ubiquinone reductase (H(+)-translocating)
Gh_000534	[BLASTED, MAPPED, ANNOTATED]	SOAP.k35.SOAP.k35.SOAP.k35.scaffold22527	hypothetical protein CFP56_04032	1240	2	1.52545e-39	85.23	1	F:GO:0003676	F:nucleic acid binding
Gh_000535	[BLASTED, MAPPED]	SOAP.k35.SOAP.k35.SOAP.k35.scaffold22611	Zinc finger, PMZ-type	789	20	1.25307e-10	50.83	1	F:GO:0008270	F:zinc ion binding
Gh_000536	[BLASTED, MAPPED, ANNOTATED]	SOAP.k35.SOAP.k35.SOAP.k35.scaffold22690	65-kDa microtubule-associated protein 3-like	2556	20	0	75.3	2	P:GO:0000226; F:GO:0008017	P:microtubule cytoskeleton organization; F:microtubule binding
Gh_000537	[BLASTED, MAPPED, ANNOTATED]	SOAP.k35.SOAP.k35.SOAP.k35.scaffold22845	probable choline kinase 2	1161	20	0	82.89	2	F:GO:0016301; P:GO:0016310	F:kinase activity; P:phosphorylation
Gh_000538	[NO-BLAST]	SOAP.k35.SOAP.k35.SOAP.k35.scaffold22996	---NA---	402
Gh_000539	[BLASTED, MAPPED, ANNOTATED]	SOAP.k35.SOAP.k35.SOAP.k35.scaffold23106	zinc finger BED domain-containing protein RICESLEEPER 2-like	2433	20	0	71.12	2	F:GO:0097159; F:GO:1901363	F:organic cyclic compound binding; F:heterocyclic compound binding
Gh_000540	[BLASTED, MAPPED, ANNOTATED]	SOAP.k35.SOAP.k35.SOAP.k35.scaffold23129	heat shock 70 kDa protein	397	20	2.6766e-44	69.68	1	F:GO:0005488	F:binding
Gh_000541	[BLASTED, MAPPED, ANNOTATED]	SOAP.k35.SOAP.k35.SOAP.k35.scaffold23144	5-methyltetrahydropteroyltriglutamate--homocysteine methyltransferase-like	632	20	1.84673e-49	60.75	4	F:GO:0003871; F:GO:0008270; P:GO:0009086; P:GO:0032259	F:5-methyltetrahydropteroyltriglutamate-homocysteine S-methyltransferase activity; F:zinc ion binding; P:methionine biosynthetic process; P:methylation	EC:2.1.1.14	5-methyltetrahydropteroyltriglutamate--homocysteine S-methyltransferase
Gh_000542	[BLASTED, MAPPED, ANNOTATED]	SOAP.k35.SOAP.k35.SOAP.k35.scaffold23190	acyl-CoA-binding domain-containing protein 4	2035	20	0	79.14	2	C:GO:0005634; C:GO:0005829	C:nucleus; C:cytosol
Gh_000543	[NO-BLAST]	SOAP.k35.SOAP.k35.SOAP.k35.scaffold23211	---NA---	805
Gh_000544	[BLASTED, MAPPED]	SOAP.k35.SOAP.k35.SOAP.k35.scaffold23313	atp synthase subunit f, mitochondrial	542	2	3.847e-34	76.4	2	C:GO:0000276; P:GO:0015986	C:mitochondrial proton-transporting ATP synthase complex, coupling factor F(o); P:ATP synthesis coupled proton transport
Gh_000545	[BLASTED, MAPPED, ANNOTATED]	SOAP.k35.SOAP.k35.SOAP.k35.scaffold23475	probable long-chain-alcohol O-fatty-acyltransferase 5	1626	20	2.20352e-148	69.75	2	F:GO:0008374; C:GO:0016021	F:O-acyltransferase activity; C:integral component of membrane
Gh_000546	[BLASTED]	SOAP.k35.SOAP.k35.SOAP.k35.scaffold23552	uncharacterized protein LOC110907049	783	6	0.00013895	52.54
Gh_000547	[BLASTED, MAPPED]	SOAP.k35.SOAP.k35.SOAP.k35.scaffold23566	actin cytoskeleton-regulatory complex protein end3-like	981	2	3.73888e-69	66.18	3	F:GO:0005509; P:GO:0006897; P:GO:0007015	F:calcium ion binding; P:endocytosis; P:actin filament organization
Gh_000548	[BLASTED, MAPPED, ANNOTATED]	SOAP.k35.SOAP.k35.SOAP.k35.scaffold23575	hydroxyproline O-galactosyltransferase HPGT3-like	1712	20	0	90.54	4	C:GO:0000139; P:GO:0006486; F:GO:0008378; C:GO:0016021	C:Golgi membrane; P:protein glycosylation; F:galactosyltransferase activity; C:integral component of membrane
Gh_000549	[BLASTED, MAPPED]	SOAP.k35.SOAP.k35.SOAP.k35.scaffold23637	glycine-rich domain-containing protein 1 isoform X1	3030	20	0	73.69	1	C:GO:0005886	C:plasma membrane
Gh_000550	[NO-BLAST]	SOAP.k35.SOAP.k35.SOAP.k35.scaffold23662	---NA---	468
Gh_000551	[BLASTED]	SOAP.k35.SOAP.k35.SOAP.k35.scaffold23669	protein E6-like	1522	15	3.54708e-25	64.22
Gh_000552	[BLASTED, MAPPED, ANNOTATED]	SOAP.k35.SOAP.k35.SOAP.k35.scaffold23671	putative peptidyl-prolyl cis-trans isomerase	606	20	4.96689e-52	74.51	2	F:GO:0003755; P:GO:0009987	F:peptidyl-prolyl cis-trans isomerase activity; P:cellular process	EC:5.2.1.8	Peptidylprolyl isomerase
Gh_000553	[NO-BLAST]	SOAP.k35.SOAP.k35.SOAP.k35.scaffold23699	---NA---	611
Gh_000554	[NO-BLAST]	SOAP.k35.SOAP.k35.SOAP.k35.scaffold23718	---NA---	711
Gh_000555	[BLASTED, MAPPED]	SOAP.k35.SOAP.k35.SOAP.k35.scaffold23747	snRNA-activating protein complex subunit isoform X1	690	20	6.5634e-15	81.39	12	C:GO:0005634; P:GO:0009301; P:GO:0009926; P:GO:0009942; P:GO:0009945; P:GO:0010014; P:GO:0010311; P:GO:0043697; P:GO:0060184; P:GO:0071365; P:GO:0071368; P:GO:1905392	C:nucleus; P:snRNA transcription; P:auxin polar transport; P:longitudinal axis specification; P:radial axis specification; P:meristem initiation; P:lateral root formation; P:cell dedifferentiation; P:cell cycle switching; P:cellular response to auxin stimulus; P:cellular response to cytokinin stimulus; P:plant organ morphogenesis
Gh_000556	[NO-BLAST]	SOAP.k35.SOAP.k35.SOAP.k35.scaffold23754	---NA---	341
Gh_000557	[BLASTED, MAPPED, ANNOTATED]	SOAP.k35.SOAP.k35.SOAP.k35.scaffold23895	probable 1-acylglycerol-3-phosphate O-acyltransferase	1759	20	0	82.63	5	F:GO:0004623; F:GO:0042171; P:GO:0055089; P:GO:0055091; P:GO:0070328	F:phospholipase A2 activity; F:lysophosphatidic acid acyltransferase activity; P:fatty acid homeostasis; P:phospholipid homeostasis; P:triglyceride homeostasis	EC:3.1.1.1; EC:3.1.1.4	Carboxylesterase; Phospholipase A(2)
Gh_000558	[BLASTED, MAPPED, ANNOTATED]	SOAP.k35.SOAP.k35.SOAP.k35.scaffold23909	eukaryotic translation initiation factor 2 subunit gamma-like	1856	20	0	83.53	6	F:GO:0003743; F:GO:0003746; F:GO:0003924; F:GO:0005525; P:GO:0006413; P:GO:0006414	F:translation initiation factor activity; F:translation elongation factor activity; F:GTPase activity; F:GTP binding; P:translational initiation; P:translational elongation	EC:3.6.1.15	Nucleoside-triphosphate phosphatase
Gh_000559	[BLASTED, MAPPED]	SOAP.k35.SOAP.k35.SOAP.k35.scaffold23928	putative arfaptin homology (AH) domain/BAR domain protein	2271	20	0	67.51	2	C:GO:0005737; C:GO:0005886	C:cytoplasm; C:plasma membrane
Gh_000560	[NO-BLAST]	SOAP.k35.SOAP.k35.SOAP.k35.scaffold24085	---NA---	523
Gh_000561	[NO-BLAST]	SOAP.k35.SOAP.k35.SOAP.k35.scaffold24172	---NA---	564
Gh_000562	[BLASTED, MAPPED]	SOAP.k35.SOAP.k35.SOAP.k35.scaffold24203	conjugal transfer coupling protein trag	567	1	2.99622e-05	58.73	2	C:GO:0016020; C:GO:0016021	C:membrane; C:integral component of membrane
Gh_000563	[BLASTED, MAPPED, ANNOTATED]	SOAP.k35.SOAP.k35.SOAP.k35.scaffold24265	neurochondrin	326	20	2.08114e-29	84.51	1	F:GO:0016740	F:transferase activity
Gh_000564	[BLASTED, MAPPED, ANNOTATED]	SOAP.k35.SOAP.k35.SOAP.k35.scaffold24288	ubiquitin carboxyl-terminal hydrolase 14	2878	20	0	89.36	4	F:GO:0004843; P:GO:0006511; F:GO:0008270; P:GO:0016579	F:thiol-dependent ubiquitin-specific protease activity; P:ubiquitin-dependent protein catabolic process; F:zinc ion binding; P:protein deubiquitination	EC:3.4.19.12	Ubiquitinyl hydrolase 1
Gh_000565	[BLASTED, MAPPED, ANNOTATED]	SOAP.k35.SOAP.k35.SOAP.k35.scaffold24306	MADS-box protein SVP-like	1256	20	2.22084e-98	74.15	5	F:GO:0000977; F:GO:0003700; C:GO:0005634; P:GO:0045944; F:GO:0046983	F:RNA polymerase II regulatory region sequence-specific DNA binding; F:DNA-binding transcription factor activity; C:nucleus; P:positive regulation of transcription by RNA polymerase II; F:protein dimerization activity
Gh_000566	[BLASTED, MAPPED]	SOAP.k35.SOAP.k35.SOAP.k35.scaffold24403	phytosulfokines 3-like	389	4	0.000466418	95	4	C:GO:0005576; F:GO:0008083; P:GO:0008283; P:GO:0010469	C:extracellular region; F:growth factor activity; P:cell proliferation; P:regulation of signaling receptor activity
Gh_000567	[BLASTED, MAPPED]	SOAP.k35.SOAP.k35.SOAP.k35.scaffold24407	putative retrotransposon gag domain, Aspartic peptidase domain protein	731	20	2.62623e-35	55.98	6	F:GO:0003676; F:GO:0004190; C:GO:0005634; P:GO:0006508; F:GO:0008270; P:GO:0015074	F:nucleic acid binding; F:aspartic-type endopeptidase activity; C:nucleus; P:proteolysis; F:zinc ion binding; P:DNA integration
Gh_000568	[NO-BLAST]	SOAP.k35.SOAP.k35.SOAP.k35.scaffold24412	---NA---	1190
Gh_000569	[NO-BLAST]	SOAP.k35.SOAP.k35.SOAP.k35.scaffold24418	---NA---	449
Gh_000570	[BLASTED, MAPPED]	SOAP.k35.SOAP.k35.SOAP.k35.scaffold24430	L-galactose dehydrogenase	1795	20	5.71851e-69	52.89	4	C:GO:0005829; F:GO:0010349; P:GO:0019853; P:GO:0055114	C:cytosol; F:L-galactose dehydrogenase activity; P:L-ascorbic acid biosynthetic process; P:oxidation-reduction process
Gh_000571	[NO-BLAST]	SOAP.k35.SOAP.k35.SOAP.k35.scaffold24485	---NA---	544
Gh_000572	[BLASTED, MAPPED, ANNOTATED]	SOAP.k35.SOAP.k35.SOAP.k35.scaffold24604	heterogeneous nuclear ribonucleoprotein H2 isoform X1	1591	20	9.9181e-136	84.04	2	F:GO:0003723; C:GO:0019013	F:RNA binding; C:viral nucleocapsid
Gh_000573	[BLASTED, MAPPED, ANNOTATED]	SOAP.k35.SOAP.k35.SOAP.k35.scaffold24627	calcium-binding protein CAST-like	780	20	3.28249e-74	78.23	1	F:GO:0005509	F:calcium ion binding
Gh_000574	[BLASTED, MAPPED, ANNOTATED]	SOAP.k35.SOAP.k35.SOAP.k35.scaffold24728	hydroxyphenylpyruvate reductase-like	1658	20	3.97125e-180	85.35	5	C:GO:0005829; F:GO:0016618; F:GO:0030267; F:GO:0051287; P:GO:0055114	C:cytosol; F:hydroxypyruvate reductase activity; F:glyoxylate reductase (NADP) activity; F:NAD binding; P:oxidation-reduction process	EC:1.1.1.79; EC:1.1.1.81	Glyoxylate reductase (NADP(+)); Hydroxypyruvate reductase
Gh_000575	[BLASTED, MAPPED, ANNOTATED]	SOAP.k35.SOAP.k35.SOAP.k35.scaffold24761	probable receptor-like protein kinase At1g11050	2893	20	0	69.62	3	F:GO:0004672; C:GO:0016020; P:GO:0016310	F:protein kinase activity; C:membrane; P:phosphorylation
Gh_000576	[NO-BLAST]	SOAP.k35.SOAP.k35.SOAP.k35.scaffold24777	---NA---	651
Gh_000577	[NO-BLAST]	SOAP.k35.SOAP.k35.SOAP.k35.scaffold24790	---NA---	1826
Gh_000578	[BLASTED, MAPPED, ANNOTATED]	SOAP.k35.SOAP.k35.SOAP.k35.scaffold24793	putative lysine-specific demethylase JMJ16	4175	20	0	79.67	3	C:GO:0005634; F:GO:0008168; P:GO:0032259	C:nucleus; F:methyltransferase activity; P:methylation
Gh_000579	[NO-BLAST]	SOAP.k35.SOAP.k35.SOAP.k35.scaffold24894	---NA---	621
Gh_000580	[BLASTED, MAPPED, ANNOTATED]	SOAP.k35.SOAP.k35.SOAP.k35.scaffold24923	probable NADP-dependent mannitol dehydrogenase	1240	20	4.16599e-122	59.22	2	F:GO:0003824; P:GO:0008152	F:catalytic activity; P:metabolic process
Gh_000581	[BLASTED]	SOAP.k35.SOAP.k35.SOAP.k35.scaffold24943	protein FAM179B	1282	20	1.13858e-151	82.36
Gh_000582	[NO-BLAST]	SOAP.k35.SOAP.k35.SOAP.k35.scaffold24946	---NA---	327
Gh_000583	[BLASTED, MAPPED]	SOAP.k35.SOAP.k35.SOAP.k35.scaffold24994	putative gamma-glutamyl phosphate reductase	837	13	2.64851e-05	56.73	9	F:GO:0003677; F:GO:0004350; P:GO:0006313; P:GO:0006561; P:GO:0008152; P:GO:0015074; F:GO:0016491; F:GO:0016620; P:GO:0055114	F:DNA binding; F:glutamate-5-semialdehyde dehydrogenase activity; P:transposition, DNA-mediated; P:proline biosynthetic process; P:metabolic process; P:DNA integration; F:oxidoreductase activity; F:oxidoreductase activity, acting on the aldehyde or oxo group of donors, NAD or NADP as acceptor; P:oxidation-reduction process
Gh_000584	[BLASTED, MAPPED, ANNOTATED]	SOAP.k35.SOAP.k35.SOAP.k35.scaffold25006	guanosine nucleotide diphosphate dissociation inhibitor At5g09550	1790	20	0	93.83	7	F:GO:0005093; C:GO:0005622; P:GO:0007264; P:GO:0015031; F:GO:0016740; C:GO:0048046; P:GO:0050790	F:Rab GDP-dissociation inhibitor activity; C:intracellular; P:small GTPase mediated signal transduction; P:protein transport; F:transferase activity; C:apoplast; P:regulation of catalytic activity
Gh_000585	[BLASTED, MAPPED]	SOAP.k35.SOAP.k35.SOAP.k35.scaffold25115	calmodulin	1204	20	2.55602e-15	54.44	2	F:GO:0005509; F:GO:0046872	F:calcium ion binding; F:metal ion binding
Gh_000586	[BLASTED, MAPPED, ANNOTATED]	SOAP.k35.SOAP.k35.SOAP.k35.scaffold25146	formin-like protein 1	746	20	4.24856e-24	70.78	1	C:GO:0016021	C:integral component of membrane
Gh_000587	[BLASTED]	SOAP.k35.SOAP.k35.SOAP.k35.scaffold25172	elicitor-responsive protein 1-like	1352	20	2.43116e-73	77.45
Gh_000588	[BLASTED, MAPPED, ANNOTATED]	SOAP.k35.SOAP.k35.SOAP.k35.scaffold25227	peptidyl-prolyl cis-trans isomerase CYP19-3	1067	20	9.02217e-70	81.89	5	P:GO:0000413; F:GO:0003755; P:GO:0006457; C:GO:0043231; C:GO:0044444	P:protein peptidyl-prolyl isomerization; F:peptidyl-prolyl cis-trans isomerase activity; P:protein folding; C:intracellular membrane-bounded organelle; C:cytoplasmic part	EC:5.2.1.8	Peptidylprolyl isomerase
Gh_000589	[BLASTED]	SOAP.k35.SOAP.k35.SOAP.k35.scaffold25236	PRC-barrel-like protein	1175	20	3.34934e-131	74.32
Gh_000590	[BLASTED, MAPPED, ANNOTATED]	SOAP.k35.SOAP.k35.SOAP.k35.scaffold25248	tubulin beta-8 chain	1952	20	0	99.65	11	F:GO:0003924; F:GO:0005200; F:GO:0005515; F:GO:0005525; C:GO:0005794; C:GO:0005874; P:GO:0007010; P:GO:0007017; P:GO:0009651; C:GO:0016020; C:GO:0045298	F:GTPase activity; F:structural constituent of cytoskeleton; F:protein binding; F:GTP binding; C:Golgi apparatus; C:microtubule; P:cytoskeleton organization; P:microtubule-based process; P:response to salt stress; C:membrane; C:tubulin complex	EC:3.6.1.15	Nucleoside-triphosphate phosphatase
Gh_000591	[BLASTED, MAPPED, ANNOTATED]	SOAP.k35.SOAP.k35.SOAP.k35.scaffold25283	membrane protein PM19L-like	771	20	1.41594e-92	85.97	1	C:GO:0016021	C:integral component of membrane
Gh_000592	[NO-BLAST]	SOAP.k35.SOAP.k35.SOAP.k35.scaffold25293	---NA---	1088
Gh_000593	[NO-BLAST]	SOAP.k35.SOAP.k35.SOAP.k35.scaffold25328	---NA---	646
Gh_000594	[BLASTED]	SOAP.k35.SOAP.k35.SOAP.k35.scaffold25374	interferon-related developmental regulator 1-like	2138	20	0	83.46
Gh_000595	[NO-BLAST]	SOAP.k35.SOAP.k35.SOAP.k35.scaffold25387	---NA---	461
Gh_000596	[NO-BLAST]	SOAP.k35.SOAP.k35.SOAP.k35.scaffold25410	---NA---	386
Gh_000597	[NO-BLAST]	SOAP.k35.SOAP.k35.SOAP.k35.scaffold25418	---NA---	436
Gh_000598	[BLASTED]	SOAP.k35.SOAP.k35.SOAP.k35.scaffold25434	WD repeat-containing protein 43	1086	20	1.68572e-91	77.61
Gh_000599	[NO-BLAST]	SOAP.k35.SOAP.k35.SOAP.k35.scaffold25463	---NA---	407
Gh_000600	[BLASTED, MAPPED]	SOAP.k35.SOAP.k35.SOAP.k35.scaffold25499	phosphopantothenoylcysteine decarboxylase subunit VHS3-like	1103	7	6.26067e-14	57.47	2	C:GO:0016020; C:GO:0016021	C:membrane; C:integral component of membrane
Gh_000601	[BLASTED]	SOAP.k35.SOAP.k35.SOAP.k35.scaffold25536	F-box/kelch-repeat protein At3g23880-like	1516	20	0	54.66
Gh_000602	[BLASTED, MAPPED, ANNOTATED]	SOAP.k35.SOAP.k35.SOAP.k35.scaffold25579	reticulon-like protein B11	874	20	9.76834e-95	79.11	2	C:GO:0005789; C:GO:0016021	C:endoplasmic reticulum membrane; C:integral component of membrane
Gh_000603	[BLASTED, MAPPED]	SOAP.k35.SOAP.k35.SOAP.k35.scaffold25614	predicted protein	1760	7	2.00282e-37	49.11	1	C:GO:0005576	C:extracellular region
Gh_000604	[BLASTED, MAPPED, ANNOTATED]	SOAP.k35.SOAP.k35.SOAP.k35.scaffold25629	Brevis radix-like domain-containing protein	2758	20	0	74.21	1	F:GO:0046872	F:metal ion binding
Gh_000605	[NO-BLAST]	SOAP.k35.SOAP.k35.SOAP.k35.scaffold25636	---NA---	466
Gh_000606	[NO-BLAST]	SOAP.k35.SOAP.k35.SOAP.k35.scaffold25676	---NA---	364
Gh_000607	[BLASTED]	SOAP.k35.SOAP.k35.SOAP.k35.scaffold25731	uncharacterized protein LOC112010213	2076	4	5.8381e-36	44
Gh_000608	[BLASTED, MAPPED, ANNOTATED]	SOAP.k35.SOAP.k35.SOAP.k35.scaffold25753	protein LSD1	929	20	3.67945e-68	80.92	1	C:GO:0016020	C:membrane
Gh_000609	[BLASTED, MAPPED, ANNOTATED]	SOAP.k35.SOAP.k35.SOAP.k35.scaffold25758	TMV resistance protein N-like	778	20	3.17897e-76	75.46	2	P:GO:0007165; F:GO:0043531	P:signal transduction; F:ADP binding
Gh_000610	[BLASTED]	SOAP.k35.SOAP.k35.SOAP.k35.scaffold25793	Protein of unknown function DUF688	2279	20	5.17087e-151	55.24
Gh_000611	[NO-BLAST]	SOAP.k35.SOAP.k35.SOAP.k35.scaffold25824	---NA---	618
Gh_000612	[BLASTED, MAPPED, ANNOTATED]	SOAP.k35.SOAP.k35.SOAP.k35.scaffold25870	carotenoid isomerase	2477	20	0	87.34	5	P:GO:0016117; F:GO:0016491; C:GO:0031969; F:GO:0046608; P:GO:0055114	P:carotenoid biosynthetic process; F:oxidoreductase activity; C:chloroplast membrane; F:carotenoid isomerase activity; P:oxidation-reduction process
Gh_000613	[NO-BLAST]	SOAP.k35.SOAP.k35.SOAP.k35.scaffold25876	---NA---	287
Gh_000614	[NO-BLAST]	SOAP.k35.SOAP.k35.SOAP.k35.scaffold25937	---NA---	414
Gh_000615	[BLASTED, MAPPED, ANNOTATED]	SOAP.k35.SOAP.k35.SOAP.k35.scaffold25963	KAT8 regulatory NSL complex subunit 3-like	387	20	1.85152e-36	76.17	2	C:GO:0016020; F:GO:0016787	C:membrane; F:hydrolase activity
Gh_000616	[BLASTED, MAPPED, ANNOTATED]	SOAP.k35.SOAP.k35.SOAP.k35.scaffold25964	nad-specific glutamate dehydrogenase	441	2	1.00824e-60	97.14	3	F:GO:0004352; P:GO:0019551; P:GO:0055114	F:glutamate dehydrogenase (NAD+) activity; P:glutamate catabolic process to 2-oxoglutarate; P:oxidation-reduction process	EC:1.4.1.3; EC:1.4.1.2	Glutamate dehydrogenase (NAD(P)(+)); Glutamate dehydrogenase
Gh_000617	[BLASTED, MAPPED, ANNOTATED]	SOAP.k35.SOAP.k35.SOAP.k35.scaffold25991	pentatricopeptide repeat-containing protein At3g23020	2893	20	0	78.3	4	F:GO:0003723; F:GO:0004519; P:GO:0009451; C:GO:0043231	F:RNA binding; F:endonuclease activity; P:RNA modification; C:intracellular membrane-bounded organelle
Gh_000618	[NO-BLAST]	SOAP.k35.SOAP.k35.SOAP.k35.scaffold26035	---NA---	565
Gh_000619	[NO-BLAST]	SOAP.k35.SOAP.k35.SOAP.k35.scaffold26203	---NA---	1526
Gh_000620	[BLASTED, MAPPED, ANNOTATED]	SOAP.k35.SOAP.k35.SOAP.k35.scaffold26247	tobamovirus multiplication protein 1-like	1555	20	4.25327e-155	83.24	1	C:GO:0016021	C:integral component of membrane
Gh_000621	[BLASTED]	SOAP.k35.SOAP.k35.SOAP.k35.scaffold26255	Zinc finger, LSD1-type domain containing protein	1464	20	0	86.21
Gh_000622	[BLASTED]	SOAP.k35.SOAP.k35.SOAP.k35.scaffold26281	mitochondrial import inner membrane translocase subunit tim13	559	1	5.86828e-09	78.05
Gh_000623	[NO-BLAST]	SOAP.k35.SOAP.k35.SOAP.k35.scaffold26300	---NA---	335
Gh_000624	[BLASTED, MAPPED, ANNOTATED]	SOAP.k35.SOAP.k35.SOAP.k35.scaffold26309	NPL4-like protein 1	2412	20	0	91.56	4	C:GO:0005634; P:GO:0006511; F:GO:0031625; F:GO:0043130	C:nucleus; P:ubiquitin-dependent protein catabolic process; F:ubiquitin protein ligase binding; F:ubiquitin binding
Gh_000625	[BLASTED]	SOAP.k35.SOAP.k35.SOAP.k35.scaffold26341	random slug protein 5-like	1556	20	0	82.2
Gh_000626	[BLASTED, MAPPED, ANNOTATED]	SOAP.k35.SOAP.k35.SOAP.k35.scaffold26414	eukaryotic translation initiation factor 2 subunit gamma-like	1943	20	0	96.12	6	F:GO:0003743; F:GO:0003746; F:GO:0003924; F:GO:0005525; P:GO:0006413; P:GO:0006414	F:translation initiation factor activity; F:translation elongation factor activity; F:GTPase activity; F:GTP binding; P:translational initiation; P:translational elongation	EC:3.6.1.15	Nucleoside-triphosphate phosphatase
Gh_000627	[BLASTED, MAPPED, ANNOTATED]	SOAP.k35.SOAP.k35.SOAP.k35.scaffold26469	malate synthase	598	20	1.43939e-86	65.99	3	F:GO:0016746; P:GO:0019752; P:GO:0044238	F:transferase activity, transferring acyl groups; P:carboxylic acid metabolic process; P:primary metabolic process
Gh_000628	[BLASTED, MAPPED, ANNOTATED]	SOAP.k35.SOAP.k35.SOAP.k35.scaffold26476	eukaryotic peptide chain release factor subunit 1-3-like	1063	20	8.72297e-59	76.84	3	F:GO:0003747; C:GO:0005737; P:GO:0006415	F:translation release factor activity; C:cytoplasm; P:translational termination
Gh_000629	[NO-BLAST]	SOAP.k35.SOAP.k35.SOAP.k35.scaffold26545	---NA---	311
Gh_000630	[BLASTED, MAPPED]	SOAP.k35.SOAP.k35.SOAP.k35.scaffold26548	putative transcription factor/ chromatin remodeling BED-type(Zn) family	3650	20	0	73.58	1	F:GO:0046983	F:protein dimerization activity
Gh_000631	[BLASTED, MAPPED, ANNOTATED]	SOAP.k35.SOAP.k35.SOAP.k35.scaffold26572	histone H2A.6	442	20	2.35765e-41	86.24	5	C:GO:0000786; C:GO:0000790; F:GO:0003677; P:GO:0006342; F:GO:0046982	C:nucleosome; C:nuclear chromatin; F:DNA binding; P:chromatin silencing; F:protein heterodimerization activity
Gh_000632	[BLASTED, MAPPED, ANNOTATED]	SOAP.k35.SOAP.k35.SOAP.k35.scaffold26697	26S proteasome non-ATPase regulatory subunit 14 homolog	907	20	4.53505e-146	93.41	3	C:GO:0000502; F:GO:0061578; P:GO:0070536	C:proteasome complex; F:Lys63-specific deubiquitinase activity; P:protein K63-linked deubiquitination
Gh_000633	[NO-BLAST]	SOAP.k35.SOAP.k35.SOAP.k35.scaffold26737	---NA---	1008
Gh_000634	[BLASTED, MAPPED]	SOAP.k35.SOAP.k35.SOAP.k35.scaffold26871	ABC transporter FUM19-like	583	20	3.90084e-23	61.01	12	F:GO:0000166; C:GO:0000325; F:GO:0005524; C:GO:0005774; P:GO:0006855; F:GO:0008559; C:GO:0016020; C:GO:0016021; F:GO:0016887; F:GO:0042626; P:GO:0042908; P:GO:0055085	F:nucleotide binding; C:plant-type vacuole; F:ATP binding; C:vacuolar membrane; P:drug transmembrane transport; F:xenobiotic transmembrane transporting ATPase activity; C:membrane; C:integral component of membrane; F:ATPase activity; F:ATPase activity, coupled to transmembrane movement of substances; P:xenobiotic transport; P:transmembrane transport
Gh_000635	[NO-BLAST]	SOAP.k35.SOAP.k35.SOAP.k35.scaffold26914	---NA---	1379
Gh_000636	[NO-BLAST]	SOAP.k35.SOAP.k35.SOAP.k35.scaffold26917	---NA---	430
Gh_000637	[NO-BLAST]	SOAP.k35.SOAP.k35.SOAP.k35.scaffold26992	---NA---	1060
Gh_000638	[BLASTED, MAPPED]	SOAP.k35.SOAP.k35.SOAP.k35.scaffold26995	leptomycin B resistance protein pmd1-like	2649	20	1.00972e-109	50.55	7	F:GO:0000166; F:GO:0005524; C:GO:0016020; C:GO:0016021; F:GO:0016887; F:GO:0042626; P:GO:0055085	F:nucleotide binding; F:ATP binding; C:membrane; C:integral component of membrane; F:ATPase activity; F:ATPase activity, coupled to transmembrane movement of substances; P:transmembrane transport
Gh_000639	[BLASTED, MAPPED, ANNOTATED]	SOAP.k35.SOAP.k35.SOAP.k35.scaffold27037	tyrosine aminotransferase	468	20	1.44171e-17	56.18	1	F:GO:0003824	F:catalytic activity
Gh_000640	[BLASTED, MAPPED, ANNOTATED]	SOAP.k35.SOAP.k35.SOAP.k35.scaffold27083	probable serine/threonine-protein kinase PIX13	2162	20	0	82.24	5	F:GO:0004674; F:GO:0005524; P:GO:0006468; F:GO:0030246; F:GO:0047262	F:protein serine/threonine kinase activity; F:ATP binding; P:protein phosphorylation; F:carbohydrate binding; F:polygalacturonate 4-alpha-galacturonosyltransferase activity	EC:2.7.11; EC:2.4.1.43	Transferring phosphorus-containing groups; Polygalacturonate 4-alpha-galacturonosyltransferase
Gh_000641	[BLASTED]	SOAP.k35.SOAP.k35.SOAP.k35.scaffold27174	small heat shock protein IbpA-like	724	4	7.24278e-11	73.25
Gh_000642	[BLASTED, MAPPED, ANNOTATED]	SOAP.k35.SOAP.k35.SOAP.k35.scaffold27316	transcription factor of morphogenesis MCM1-like	587	3	3.50845e-15	69.9	2	F:GO:0003677; P:GO:0006355	F:DNA binding; P:regulation of transcription, DNA-templated
Gh_000643	[BLASTED, MAPPED, ANNOTATED]	SOAP.k35.SOAP.k35.SOAP.k35.scaffold27409	ORM1-like protein 2	810	20	2.51081e-55	62.55	2	C:GO:0005789; C:GO:0016021	C:endoplasmic reticulum membrane; C:integral component of membrane
Gh_000644	[NO-BLAST]	SOAP.k35.SOAP.k35.SOAP.k35.scaffold27493	---NA---	465
Gh_000645	[BLASTED, MAPPED]	SOAP.k35.SOAP.k35.SOAP.k35.scaffold27514	DNA replication ATP-dependent helicase/nuclease DNA2 isoform X4	686	20	3.66647e-12	55.74	4	F:GO:0004386; F:GO:0017108; P:GO:0033567; F:GO:0043142	F:helicase activity; F:5'-flap endonuclease activity; P:DNA replication, Okazaki fragment processing; F:single-stranded DNA-dependent ATPase activity
Gh_000646	[BLASTED, MAPPED]	SOAP.k35.SOAP.k35.SOAP.k35.scaffold27552	chitin synthase A-like	501	10	1.01231e-41	68.56	3	F:GO:0004100; P:GO:0006031; F:GO:0016758	F:chitin synthase activity; P:chitin biosynthetic process; F:transferase activity, transferring hexosyl groups
Gh_000647	[BLASTED, MAPPED, ANNOTATED]	SOAP.k35.SOAP.k35.SOAP.k35.scaffold27576	transcription repressor OFP1-like	753	20	1.15038e-64	67.12	2	F:GO:0003677; P:GO:0045892	F:DNA binding; P:negative regulation of transcription, DNA-templated
Gh_000648	[BLASTED, MAPPED]	SOAP.k35.SOAP.k35.SOAP.k35.scaffold27598	predicted protein	584	18	1.50121e-29	66	2	C:GO:0016020; C:GO:0016021	C:membrane; C:integral component of membrane
Gh_000649	[BLASTED, MAPPED, ANNOTATED]	SOAP.k35.SOAP.k35.SOAP.k35.scaffold27678	pyruvate carboxylase	932	20	1.83351e-112	67.17	6	F:GO:0004736; F:GO:0005524; P:GO:0006090; P:GO:0006094; F:GO:0009374; F:GO:0046872	F:pyruvate carboxylase activity; F:ATP binding; P:pyruvate metabolic process; P:gluconeogenesis; F:biotin binding; F:metal ion binding	EC:6.4.1.1	Pyruvate carboxylase
Gh_000650	[NO-BLAST]	SOAP.k35.SOAP.k35.SOAP.k35.scaffold27833	---NA---	1449
Gh_000651	[BLASTED, MAPPED]	SOAP.k35.SOAP.k35.SOAP.k35.scaffold27840	putative Na P-type ATPase	571	20	2.13734e-55	64.84	8	F:GO:0000166; F:GO:0005524; P:GO:0006812; C:GO:0016020; C:GO:0016021; F:GO:0016787; F:GO:0019829; P:GO:0099132	F:nucleotide binding; F:ATP binding; P:cation transport; C:membrane; C:integral component of membrane; F:hydrolase activity; F:cation-transporting ATPase activity; P:ATP hydrolysis coupled cation transmembrane transport
Gh_000652	[NO-BLAST]	SOAP.k35.SOAP.k35.SOAP.k35.scaffold27880	---NA---	1293
Gh_000653	[BLASTED]	SOAP.k35.SOAP.k35.SOAP.k35.scaffold27907	vacuolar protein sorting-associated protein 9A-like	1101	20	1.41728e-63	53.12
Gh_000654	[NO-BLAST]	SOAP.k35.SOAP.k35.SOAP.k35.scaffold27921	---NA---	1098
Gh_000655	[BLASTED, MAPPED, ANNOTATED]	SOAP.k35.SOAP.k35.SOAP.k35.scaffold27931	1,3-beta-glucan synthase component FKS1-like	573	2	1.11652e-37	84.62	3	C:GO:0000148; F:GO:0003843; P:GO:0006075	C:1,3-beta-D-glucan synthase complex; F:1,3-beta-D-glucan synthase activity; P:(1->3)-beta-D-glucan biosynthetic process	EC:2.4.1.34	1,3-beta-glucan synthase
Gh_000656	[BLASTED, MAPPED]	SOAP.k35.SOAP.k35.SOAP.k35.scaffold27958	transforming growth factor-beta receptor-associated protein 1	707	2	0.000583973	76.67	1	P:GO:0016192	P:vesicle-mediated transport
Gh_000657	[NO-BLAST]	SOAP.k35.SOAP.k35.SOAP.k35.scaffold27998	---NA---	657
Gh_000658	[NO-BLAST]	SOAP.k35.SOAP.k35.SOAP.k35.scaffold28023	---NA---	1306
Gh_000659	[BLASTED, MAPPED]	SOAP.k35.SOAP.k35.SOAP.k35.scaffold28106	embryo defective 2765	634	20	1.59685e-78	71	2	P:GO:0000398; C:GO:0005681	P:mRNA splicing, via spliceosome; C:spliceosomal complex
Gh_000660	[NO-BLAST]	SOAP.k35.SOAP.k35.SOAP.k35.scaffold28135	---NA---	474
Gh_000661	[BLASTED, MAPPED, ANNOTATED]	SOAP.k35.SOAP.k35.SOAP.k35.scaffold28171	d-lactate dehydrogenase [cytochrome], mitochondrial	618	4	7.8645e-25	66.51	1	F:GO:0003824	F:catalytic activity
Gh_000662	[NO-BLAST]	SOAP.k35.SOAP.k35.SOAP.k35.scaffold28203	---NA---	553
Gh_000663	[NO-BLAST]	SOAP.k35.SOAP.k35.SOAP.k35.scaffold28258	---NA---	475
Gh_000664	[BLASTED, MAPPED]	SOAP.k35.SOAP.k35.SOAP.k35.scaffold28365	e3 ubiquitin-protein ligase tom1-like	644	4	2.44439e-35	53.86	3	F:GO:0004842; P:GO:0016567; F:GO:0016874	F:ubiquitin-protein transferase activity; P:protein ubiquitination; F:ligase activity
Gh_000665	[BLASTED]	SOAP.k35.SOAP.k35.SOAP.k35.scaffold28382	uncharacterized protein LOC111998232	780	1	1.10127e-08	44.65
Gh_000666	[NO-BLAST]	SOAP.k35.SOAP.k35.SOAP.k35.scaffold28390	---NA---	2067
Gh_000667	[BLASTED, MAPPED, ANNOTATED]	SOAP.k35.SOAP.k35.SOAP.k35.scaffold28543	40S ribosomal protein S6-1	684	20	3.61573e-55	81.56	3	F:GO:0003735; C:GO:0005840; P:GO:0006412	F:structural constituent of ribosome; C:ribosome; P:translation
Gh_000668	[BLASTED, MAPPED, ANNOTATED]	SOAP.k35.SOAP.k35.SOAP.k35.scaffold28583	predicted protein	1458	20	7.52191e-123	77.94	9	F:GO:0003746; F:GO:0004160; F:GO:0005507; P:GO:0006414; P:GO:0009082; C:GO:0009570; P:GO:0009651; P:GO:0048229; P:GO:0048364	F:translation elongation factor activity; F:dihydroxy-acid dehydratase activity; F:copper ion binding; P:translational elongation; P:branched-chain amino acid biosynthetic process; C:chloroplast stroma; P:response to salt stress; P:gametophyte development; P:root development	EC:4.2.1.9	Dihydroxy-acid dehydratase
Gh_000669	[NO-BLAST]	SOAP.k35.SOAP.k35.SOAP.k35.scaffold28633	---NA---	695
Gh_000670	[BLASTED, MAPPED, ANNOTATED]	SOAP.k35.SOAP.k35.SOAP.k35.scaffold28638	ZEB2-regulated ABC transporter 1-like	400	20	5.7387e-47	60.43	3	P:GO:0006810; C:GO:0016020; F:GO:0016887	P:transport; C:membrane; F:ATPase activity	EC:3.6.1.3; EC:3.6.1.15	Adenosinetriphosphatase; Nucleoside-triphosphate phosphatase
Gh_000671	[BLASTED, MAPPED]	SOAP.k35.SOAP.k35.SOAP.k35.scaffold28657	adenylate cyclase	1099	4	2.63084e-11	50.95	9	F:GO:0000287; F:GO:0003824; F:GO:0004016; C:GO:0005622; P:GO:0006171; P:GO:0007165; P:GO:0009190; F:GO:0016849; P:GO:0035556	F:magnesium ion binding; F:catalytic activity; F:adenylate cyclase activity; C:intracellular; P:cAMP biosynthetic process; P:signal transduction; P:cyclic nucleotide biosynthetic process; F:phosphorus-oxygen lyase activity; P:intracellular signal transduction
Gh_000672	[BLASTED, MAPPED, ANNOTATED]	SOAP.k35.SOAP.k35.SOAP.k35.scaffold28661	peptidase M50B-like protein	1345	20	6.69164e-152	89.97	1	C:GO:0016021	C:integral component of membrane
Gh_000673	[BLASTED, MAPPED]	SOAP.k35.SOAP.k35.SOAP.k35.scaffold28707	phosphatidylinositol/phosphatidylcholine transfer protein SFH3-like	477	20	6.14159e-54	70.04	2	C:GO:0016020; C:GO:0016021	C:membrane; C:integral component of membrane
Gh_000674	[BLASTED]	SOAP.k35.SOAP.k35.SOAP.k35.scaffold28729	PREDICTED: uncharacterized protein LOC109226328	1392	1	0.000337851	45.19
Gh_000675	[NO-BLAST]	SOAP.k35.SOAP.k35.SOAP.k35.scaffold28741	---NA---	578
Gh_000676	[BLASTED]	SOAP.k35.SOAP.k35.SOAP.k35.scaffold28751	tbc domain-containing protein	440	4	1.10148e-09	72.27
Gh_000677	[BLASTED, MAPPED, ANNOTATED]	SOAP.k35.SOAP.k35.SOAP.k35.scaffold28763	catalase	627	20	2.42332e-55	75.62	8	F:GO:0004096; C:GO:0005739; C:GO:0005777; F:GO:0020037; P:GO:0042542; P:GO:0042744; P:GO:0055114; P:GO:0098869	F:catalase activity; C:mitochondrion; C:peroxisome; F:heme binding; P:response to hydrogen peroxide; P:hydrogen peroxide catabolic process; P:oxidation-reduction process; P:cellular oxidant detoxification	EC:1.11.1.7; EC:1.11.1.6	Peroxidase; Catalase
Gh_000678	[NO-BLAST]	SOAP.k35.SOAP.k35.SOAP.k35.scaffold28776	---NA---	649
Gh_000679	[NO-BLAST]	SOAP.k35.SOAP.k35.SOAP.k35.scaffold28788	---NA---	614
Gh_000680	[BLASTED, MAPPED, ANNOTATED]	SOAP.k35.SOAP.k35.SOAP.k35.scaffold28828	myo-inositol oxygenase 1	508	20	4.43716e-47	77.42	7	F:GO:0005506; C:GO:0005737; F:GO:0008168; P:GO:0019310; P:GO:0032259; F:GO:0050113; P:GO:0055114	F:iron ion binding; C:cytoplasm; F:methyltransferase activity; P:inositol catabolic process; P:methylation; F:inositol oxygenase activity; P:oxidation-reduction process	EC:1.13.99.1	Inositol oxygenase
Gh_000681	[BLASTED, MAPPED]	SOAP.k35.SOAP.k35.SOAP.k35.scaffold28841	conserved hypothetical protein, partial	541	1	0.000565294	52.38	4	C:GO:0016020; C:GO:0016021; F:GO:0022857; P:GO:0055085	C:membrane; C:integral component of membrane; F:transmembrane transporter activity; P:transmembrane transport
Gh_000682	[BLASTED, MAPPED]	SOAP.k35.SOAP.k35.SOAP.k35.scaffold28943	zinc-type alcohol dehydrogenase-like protein C1773.06c	639	14	1.01963e-12	56.29	3	F:GO:0004022; F:GO:0016491; P:GO:0055114	F:alcohol dehydrogenase (NAD) activity; F:oxidoreductase activity; P:oxidation-reduction process
Gh_000683	[NO-BLAST]	SOAP.k35.SOAP.k35.SOAP.k35.scaffold28976	---NA---	463
Gh_000684	[NO-BLAST]	SOAP.k35.SOAP.k35.SOAP.k35.scaffold29020	---NA---	874
Gh_000685	[BLASTED, MAPPED]	SOAP.k35.SOAP.k35.SOAP.k35.scaffold29051	choline transport protein-like	675	20	2.61447e-59	48.25	9	C:GO:0005887; P:GO:0006865; F:GO:0015179; F:GO:0015297; C:GO:0016020; C:GO:0016021; F:GO:0022857; P:GO:0055085; P:GO:1902475	C:integral component of plasma membrane; P:amino acid transport; F:L-amino acid transmembrane transporter activity; F:antiporter activity; C:membrane; C:integral component of membrane; F:transmembrane transporter activity; P:transmembrane transport; P:L-alpha-amino acid transmembrane transport
Gh_000686	[NO-BLAST]	SOAP.k35.SOAP.k35.SOAP.k35.scaffold29053	---NA---	518
Gh_000687	[NO-BLAST]	SOAP.k35.SOAP.k35.SOAP.k35.scaffold29072	---NA---	626
Gh_000688	[BLASTED, MAPPED]	SOAP.k35.SOAP.k35.SOAP.k35.scaffold29087	RNA-directed DNA polymerase	554	20	3.60974e-30	62.88	5	F:GO:0003676; F:GO:0003964; P:GO:0006278; F:GO:0008270; P:GO:0015074	F:nucleic acid binding; F:RNA-directed DNA polymerase activity; P:RNA-dependent DNA biosynthetic process; F:zinc ion binding; P:DNA integration
Gh_000689	[BLASTED, MAPPED, ANNOTATED]	SOAP.k35.SOAP.k35.SOAP.k35.scaffold29161	probable signal peptidase complex subunit 2	556	20	4.79303e-86	71.51	4	C:GO:0005787; P:GO:0006465; F:GO:0008233; P:GO:0045047	C:signal peptidase complex; P:signal peptide processing; F:peptidase activity; P:protein targeting to ER
Gh_000690	[BLASTED, MAPPED, ANNOTATED]	SOAP.k35.SOAP.k35.SOAP.k35.scaffold29172	probable sphingolipid transporter spinster homolog 1	669	20	2.81899e-15	47.37	2	C:GO:0016020; C:GO:0044464	C:membrane; C:cell part
Gh_000691	[NO-BLAST]	SOAP.k35.SOAP.k35.SOAP.k35.scaffold29175	---NA---	400
Gh_000692	[BLASTED, MAPPED, ANNOTATED]	SOAP.k35.SOAP.k35.SOAP.k35.scaffold29276	UDP-N-acetylglucosamine diphosphorylase 1	644	20	1.5851e-21	67.02	1	F:GO:0016740	F:transferase activity
Gh_000693	[BLASTED, MAPPED]	SOAP.k35.SOAP.k35.SOAP.k35.scaffold29405	mitogen-activated protein kinase kinase 2-like	840	20	4.74799e-44	59.27	7	F:GO:0000166; F:GO:0004672; F:GO:0004674; F:GO:0005524; P:GO:0006468; F:GO:0016301; P:GO:0016310	F:nucleotide binding; F:protein kinase activity; F:protein serine/threonine kinase activity; F:ATP binding; P:protein phosphorylation; F:kinase activity; P:phosphorylation
Gh_000694	[NO-BLAST]	SOAP.k35.SOAP.k35.SOAP.k35.scaffold29406	---NA---	477
Gh_000695	[BLASTED, MAPPED]	SOAP.k35.SOAP.k35.SOAP.k35.scaffold29490	sulfoquinovosyl transferase SQD2	543	20	8.34809e-06	63.53	6	P:GO:0009247; C:GO:0009941; F:GO:0016740; F:GO:0016757; P:GO:0046506; F:GO:0046510	P:glycolipid biosynthetic process; C:chloroplast envelope; F:transferase activity; F:transferase activity, transferring glycosyl groups; P:sulfolipid biosynthetic process; F:UDP-sulfoquinovose:DAG sulfoquinovosyltransferase activity
Gh_000696	[NO-BLAST]	SOAP.k35.SOAP.k35.SOAP.k35.scaffold29491	---NA---	647
Gh_000697	[BLASTED]	SOAP.k35.SOAP.k35.SOAP.k35.scaffold29536	coronin-like protein crn1	533	3	1.95521e-27	57.78
Gh_000698	[NO-BLAST]	SOAP.k35.SOAP.k35.SOAP.k35.scaffold29604	---NA---	400
Gh_000699	[BLASTED, MAPPED, ANNOTATED]	SOAP.k35.SOAP.k35.SOAP.k35.scaffold29609	anthranilate synthase beta subunit 2, chloroplastic-like	1454	20	1.84409e-167	85.54	5	P:GO:0000162; F:GO:0004049; C:GO:0005950; P:GO:0006541; F:GO:0016740	P:tryptophan biosynthetic process; F:anthranilate synthase activity; C:anthranilate synthase complex; P:glutamine metabolic process; F:transferase activity	EC:4.1.3.27	Anthranilate synthase
Gh_000700	[NO-BLAST]	SOAP.k35.SOAP.k35.SOAP.k35.scaffold29672	---NA---	408
Gh_000701	[BLASTED]	SOAP.k35.SOAP.k35.SOAP.k35.scaffold29686	probable beta-glucosidase btgE	695	3	8.04434e-37	48.88
Gh_000702	[NO-BLAST]	SOAP.k35.SOAP.k35.SOAP.k35.scaffold29725	---NA---	500
Gh_000703	[BLASTED, MAPPED]	SOAP.k35.SOAP.k35.SOAP.k35.scaffold29769	splicing factor 3B subunit 3-like	724	20	2.81701e-53	54.61	4	P:GO:0000398; F:GO:0003676; F:GO:0003723; C:GO:0005634	P:mRNA splicing, via spliceosome; F:nucleic acid binding; F:RNA binding; C:nucleus
Gh_000704	[BLASTED, MAPPED, ANNOTATED]	SOAP.k35.SOAP.k35.SOAP.k35.scaffold29797	RNA helicase 36	1725	20	9.51307e-153	63.87	4	F:GO:0003676; F:GO:0004386; F:GO:0005524; C:GO:0044424	F:nucleic acid binding; F:helicase activity; F:ATP binding; C:intracellular part	EC:3.6.1.15	Nucleoside-triphosphate phosphatase
Gh_000705	[NO-BLAST]	SOAP.k35.SOAP.k35.SOAP.k35.scaffold29860	---NA---	755
Gh_000706	[BLASTED, MAPPED, ANNOTATED]	SOAP.k35.SOAP.k35.SOAP.k35.scaffold29881	probable tyrosine-protein phosphatase At1g05000	1378	20	2.42244e-130	85.19	2	F:GO:0004725; P:GO:0035335	F:protein tyrosine phosphatase activity; P:peptidyl-tyrosine dephosphorylation	EC:3.1.3.16; EC:3.1.3.48; EC:3.1.3.41	Protein-serine/threonine phosphatase; Protein-tyrosine-phosphatase; 4-nitrophenylphosphatase
Gh_000707	[BLASTED, MAPPED]	SOAP.k35.SOAP.k35.SOAP.k35.scaffold29909	cell division control protein 3-like	400	15	7.82738e-32	54.21	2	F:GO:0005525; P:GO:0051301	F:GTP binding; P:cell division
Gh_000708	[BLASTED, MAPPED, ANNOTATED]	SOAP.k35.SOAP.k35.SOAP.k35.scaffold29950	translocon-associated protein subunit alpha-like	1362	20	4.62185e-118	84.19	4	C:GO:0005634; C:GO:0005789; P:GO:0006613; C:GO:0016021	C:nucleus; C:endoplasmic reticulum membrane; P:cotranslational protein targeting to membrane; C:integral component of membrane
Gh_000709	[BLASTED]	SOAP.k35.SOAP.k35.SOAP.k35.scaffold29961	pentatricopeptide repeat-containing protein At2g13600-like	785	20	1.62473e-125	72.08
Gh_000710	[BLASTED]	SOAP.k35.SOAP.k35.SOAP.k35.scaffold29963	hypothetical protein CFP56_00573	1131	3	4.95735e-27	53.34
Gh_000711	[BLASTED, MAPPED, ANNOTATED]	SOAP.k35.SOAP.k35.SOAP.k35.scaffold30024	cathepsin B-like	1132	20	3.58664e-90	59.47	1	F:GO:0008233	F:peptidase activity
Gh_000712	[NO-BLAST]	SOAP.k35.SOAP.k35.SOAP.k35.scaffold30065	---NA---	410
Gh_000713	[BLASTED, MAPPED]	SOAP.k35.SOAP.k35.SOAP.k35.scaffold30174	hypothetical protein Ccrd_002971	1497	20	1.70188e-151	73.66	2	C:GO:0016020; C:GO:0016021	C:membrane; C:integral component of membrane
Gh_000714	[BLASTED, MAPPED, ANNOTATED]	SOAP.k35.SOAP.k35.SOAP.k35.scaffold30192	elongation factor 3	593	20	7.63653e-35	82.38	6	F:GO:0003746; F:GO:0005524; P:GO:0006414; F:GO:0016887; C:GO:0044424; P:GO:0050896	F:translation elongation factor activity; F:ATP binding; P:translational elongation; F:ATPase activity; C:intracellular part; P:response to stimulus	EC:3.6.1.3; EC:3.6.1.15	Adenosinetriphosphatase; Nucleoside-triphosphate phosphatase
Gh_000715	[NO-BLAST]	SOAP.k35.SOAP.k35.SOAP.k35.scaffold30209	---NA---	601
Gh_000716	[BLASTED, MAPPED, ANNOTATED]	SOAP.k35.SOAP.k35.SOAP.k35.scaffold30226	autophagy-related protein 13b-like	2855	20	0	73.69	2	P:GO:0006914; C:GO:1990316	P:autophagy; C:Atg1/ULK1 kinase complex
Gh_000717	[NO-BLAST]	SOAP.k35.SOAP.k35.SOAP.k35.scaffold30230	---NA---	454
Gh_000718	[BLASTED]	SOAP.k35.SOAP.k35.SOAP.k35.scaffold30266	uncharacterized protein LOC111989953	1264	7	4.63802e-146	62.62
Gh_000719	[NO-BLAST]	SOAP.k35.SOAP.k35.SOAP.k35.scaffold30351	---NA---	411
Gh_000720	[NO-BLAST]	SOAP.k35.SOAP.k35.SOAP.k35.scaffold30391	---NA---	545
Gh_000721	[BLASTED]	SOAP.k35.SOAP.k35.SOAP.k35.scaffold30426	drug resistance protein YOR378W-like	366	1	0.0005686	75.51
Gh_000722	[BLASTED, MAPPED, ANNOTATED]	SOAP.k35.SOAP.k35.SOAP.k35.scaffold30481	integral membrane protein sed5-like	566	8	4.7693e-12	84.43	2	C:GO:0016020; P:GO:0016192	C:membrane; P:vesicle-mediated transport
Gh_000723	[NO-BLAST]	SOAP.k35.SOAP.k35.SOAP.k35.scaffold30494	---NA---	879
Gh_000724	[NO-BLAST]	SOAP.k35.SOAP.k35.SOAP.k35.scaffold30541	---NA---	460
Gh_000725	[BLASTED, MAPPED]	SOAP.k35.SOAP.k35.SOAP.k35.scaffold30576	riboflavin transporter MCH5-like	668	17	2.09016e-09	65.21	2	C:GO:0016021; P:GO:0055085	C:integral component of membrane; P:transmembrane transport
Gh_000726	[BLASTED, MAPPED, ANNOTATED]	SOAP.k35.SOAP.k35.SOAP.k35.scaffold30604	predicted protein	594	20	7.20678e-27	75.35	5	F:GO:0003987; F:GO:0005524; C:GO:0009507; F:GO:0016208; P:GO:0019427	F:acetate-CoA ligase activity; F:ATP binding; C:chloroplast; F:AMP binding; P:acetyl-CoA biosynthetic process from acetate	EC:6.2.1.1	Acetate--CoA ligase
Gh_000727	[NO-BLAST]	SOAP.k35.SOAP.k35.SOAP.k35.scaffold30623	---NA---	964
Gh_000728	[BLASTED, MAPPED, ANNOTATED]	SOAP.k35.SOAP.k35.SOAP.k35.scaffold30631	succinate dehydrogenase assembly factor 2, mitochondrial-like	656	4	9.61172e-69	87.64	3	C:GO:0005759; P:GO:0006121; P:GO:0018293	C:mitochondrial matrix; P:mitochondrial electron transport, succinate to ubiquinone; P:protein-FAD linkage
Gh_000729	[NO-BLAST]	SOAP.k35.SOAP.k35.SOAP.k35.scaffold30634	---NA---	400
Gh_000730	[BLASTED, MAPPED, ANNOTATED]	SOAP.k35.SOAP.k35.SOAP.k35.scaffold30708	probable cation-transporting ATPase C1672.11c	606	20	9.8281e-18	55.57	5	F:GO:0005488; P:GO:0006810; C:GO:0016020; F:GO:0016787; C:GO:0044464	F:binding; P:transport; C:membrane; F:hydrolase activity; C:cell part
Gh_000731	[BLASTED, MAPPED, ANNOTATED]	SOAP.k35.SOAP.k35.SOAP.k35.scaffold30715	UDP-glucose:glycoprotein glucosyltransferase	594	20	1.52156e-20	46.82	3	F:GO:0003980; P:GO:0006486; P:GO:0097359	F:UDP-glucose:glycoprotein glucosyltransferase activity; P:protein glycosylation; P:UDP-glucosylation
Gh_000732	[NO-BLAST]	SOAP.k35.SOAP.k35.SOAP.k35.scaffold30751	---NA---	510
Gh_000733	[NO-BLAST]	SOAP.k35.SOAP.k35.SOAP.k35.scaffold30756	---NA---	470
Gh_000734	[NO-BLAST]	SOAP.k35.SOAP.k35.SOAP.k35.scaffold30768	---NA---	400
Gh_000735	[BLASTED]	SOAP.k35.SOAP.k35.SOAP.k35.scaffold30780	protein LSM12 homolog	747	2	6.30657e-17	77.02
Gh_000736	[BLASTED, MAPPED, ANNOTATED]	SOAP.k35.SOAP.k35.SOAP.k35.scaffold30833	predicted protein	606	20	1.56073e-22	58.53	1	F:GO:0016787	F:hydrolase activity
Gh_000737	[NO-BLAST]	SOAP.k35.SOAP.k35.SOAP.k35.scaffold30846	---NA---	450
Gh_000738	[BLASTED, MAPPED, ANNOTATED]	SOAP.k35.SOAP.k35.SOAP.k35.scaffold30930	serine/threonine-protein kinase AtPK2/AtPK19-like	2007	20	3.90377e-167	63.75	3	F:GO:0000166; F:GO:0004674; P:GO:0016310	F:nucleotide binding; F:protein serine/threonine kinase activity; P:phosphorylation	EC:2.7.11	Transferring phosphorus-containing groups
Gh_000739	[BLASTED, MAPPED, ANNOTATED]	SOAP.k35.SOAP.k35.SOAP.k35.scaffold30946	aspartate--tRNA ligase 2, cytoplasmic-like	613	20	1.51695e-10	71.8	3	F:GO:0000166; F:GO:0004812; P:GO:0006418	F:nucleotide binding; F:aminoacyl-tRNA ligase activity; P:tRNA aminoacylation for protein translation
Gh_000740	[NO-BLAST]	SOAP.k35.SOAP.k35.SOAP.k35.scaffold30969	---NA---	957
Gh_000741	[NO-BLAST]	SOAP.k35.SOAP.k35.SOAP.k35.scaffold30989	---NA---	385
Gh_000742	[NO-BLAST]	SOAP.k35.SOAP.k35.SOAP.k35.scaffold30999	---NA---	932
Gh_000743	[BLASTED, MAPPED]	SOAP.k35.SOAP.k35.SOAP.k35.scaffold31021	mannan endo-1,6-alpha-mannosidase DCW1-like	503	11	4.03428e-15	56.83	3	F:GO:0003824; F:GO:0008496; P:GO:0016052	F:catalytic activity; F:mannan endo-1,6-alpha-mannosidase activity; P:carbohydrate catabolic process
Gh_000744	[BLASTED, MAPPED]	SOAP.k35.SOAP.k35.SOAP.k35.scaffold31036	ZEB2-regulated ABC transporter 1-like	400	11	3.36303e-28	49.65	7	F:GO:0000166; F:GO:0005524; C:GO:0016020; C:GO:0016021; F:GO:0016887; F:GO:0042626; P:GO:0055085	F:nucleotide binding; F:ATP binding; C:membrane; C:integral component of membrane; F:ATPase activity; F:ATPase activity, coupled to transmembrane movement of substances; P:transmembrane transport
Gh_000745	[BLASTED, MAPPED]	SOAP.k35.SOAP.k35.SOAP.k35.scaffold31047	Cytokinin glycosidase	625	1	1.09633e-06	62.3	2	P:GO:0008152; F:GO:0016798	P:metabolic process; F:hydrolase activity, acting on glycosyl bonds
Gh_000746	[BLASTED]	SOAP.k35.SOAP.k35.SOAP.k35.scaffold31105	hypothetical protein DCAR_016806	543	20	1.05022e-27	46.08
Gh_000747	[BLASTED, MAPPED]	SOAP.k35.SOAP.k35.SOAP.k35.scaffold31114	LETM1 domain-containing protein mdm28, mitochondrial-like	599	1	6.51027e-07	63.46	1	F:GO:0043022	F:ribosome binding
Gh_000748	[BLASTED, MAPPED, ANNOTATED]	SOAP.k35.SOAP.k35.SOAP.k35.scaffold31118	deoxyhypusine hydroxylase	1949	20	8.25185e-79	57.29	3	F:GO:0004497; C:GO:0005829; P:GO:0008152	F:monooxygenase activity; C:cytosol; P:metabolic process
Gh_000749	[BLASTED]	SOAP.k35.SOAP.k35.SOAP.k35.scaffold31123	protein urg3-like	787	4	1.32096e-58	68.56
Gh_000750	[BLASTED, MAPPED]	SOAP.k35.SOAP.k35.SOAP.k35.scaffold31168	Retrovirus-related Pol polyprotein from transposon TNT 1-94	906	20	4.72985e-22	48.76	11	F:GO:0000166; F:GO:0003676; F:GO:0004491; F:GO:0005524; F:GO:0008270; P:GO:0015074; C:GO:0016020; C:GO:0016021; F:GO:0016491; F:GO:0016887; P:GO:0055114	F:nucleotide binding; F:nucleic acid binding; F:methylmalonate-semialdehyde dehydrogenase (acylating) activity; F:ATP binding; F:zinc ion binding; P:DNA integration; C:membrane; C:integral component of membrane; F:oxidoreductase activity; F:ATPase activity; P:oxidation-reduction process
Gh_000751	[NO-BLAST]	SOAP.k35.SOAP.k35.SOAP.k35.scaffold31179	---NA---	699
Gh_000752	[NO-BLAST]	SOAP.k35.SOAP.k35.SOAP.k35.scaffold31190	---NA---	562
Gh_000753	[BLASTED, MAPPED, ANNOTATED]	SOAP.k35.SOAP.k35.SOAP.k35.scaffold31194	copia-type polyprotein	701	20	8.8589e-55	75.69	3	F:GO:0005488; P:GO:0006259; F:GO:0016779	F:binding; P:DNA metabolic process; F:nucleotidyltransferase activity
Gh_000754	[NO-BLAST]	SOAP.k35.SOAP.k35.SOAP.k35.scaffold31208	---NA---	984
Gh_000755	[BLASTED, MAPPED]	SOAP.k35.SOAP.k35.SOAP.k35.scaffold31225	cysteine protease ATG4b isoform X1	604	20	4.72175e-11	40.29	7	C:GO:0005737; P:GO:0006508; P:GO:0006914; F:GO:0008233; F:GO:0008234; P:GO:0015031; F:GO:0016787	C:cytoplasm; P:proteolysis; P:autophagy; F:peptidase activity; F:cysteine-type peptidase activity; P:protein transport; F:hydrolase activity
Gh_000756	[BLASTED, MAPPED, ANNOTATED]	SOAP.k35.SOAP.k35.SOAP.k35.scaffold31243	PIP1 protein	591	20	1.20462e-79	98.69	4	C:GO:0005887; P:GO:0006833; F:GO:0015250; P:GO:0034220	C:integral component of plasma membrane; P:water transport; F:water channel activity; P:ion transmembrane transport
Gh_000757	[BLASTED, MAPPED, ANNOTATED]	SOAP.k35.SOAP.k35.SOAP.k35.scaffold31265	Protein NRT1/ PTR FAMILY 1.1	567	20	9.87533e-14	58.75	12	P:GO:0006801; P:GO:0006979; C:GO:0016020; P:GO:0016070; F:GO:0016209; F:GO:0016491; F:GO:0016788; P:GO:0033554; F:GO:0046872; F:GO:0097159; P:GO:0098869; F:GO:1901363	P:superoxide metabolic process; P:response to oxidative stress; C:membrane; P:RNA metabolic process; F:antioxidant activity; F:oxidoreductase activity; F:hydrolase activity, acting on ester bonds; P:cellular response to stress; F:metal ion binding; F:organic cyclic compound binding; P:cellular oxidant detoxification; F:heterocyclic compound binding
Gh_000758	[NO-BLAST]	SOAP.k35.SOAP.k35.SOAP.k35.scaffold31275	---NA---	400
Gh_000759	[NO-BLAST]	SOAP.k35.SOAP.k35.SOAP.k35.scaffold31346	---NA---	450
Gh_000760	[BLASTED, MAPPED]	SOAP.k35.SOAP.k35.SOAP.k35.scaffold31381	zinc phosphodiesterase ELAC protein 2-like isoform X2	665	20	1.44093e-18	61.14	6	P:GO:0008033; C:GO:0016020; C:GO:0016021; F:GO:0016891; P:GO:0042779; P:GO:0090502	P:tRNA processing; C:membrane; C:integral component of membrane; F:endoribonuclease activity, producing 5'-phosphomonoesters; P:tRNA 3'-trailer cleavage; P:RNA phosphodiester bond hydrolysis, endonucleolytic
Gh_000761	[BLASTED]	SOAP.k35.SOAP.k35.SOAP.k35.scaffold31401	uncharacterized protein LOC111400482	365	20	4.57728e-18	80.7
Gh_000762	[NO-BLAST]	SOAP.k35.SOAP.k35.SOAP.k35.scaffold31409	---NA---	566
Gh_000763	[NO-BLAST]	SOAP.k35.SOAP.k35.SOAP.k35.scaffold31412	---NA---	363
Gh_000764	[BLASTED]	SOAP.k35.SOAP.k35.SOAP.k35.scaffold31426	hypothetical protein BE221DRAFT_148270	1310	1	1.96647e-10	54
Gh_000765	[NO-BLAST]	SOAP.k35.SOAP.k35.SOAP.k35.scaffold31458	---NA---	764
Gh_000766	[NO-BLAST]	SOAP.k35.SOAP.k35.SOAP.k35.scaffold31460	---NA---	397
Gh_000767	[NO-BLAST]	SOAP.k35.SOAP.k35.SOAP.k35.scaffold31462	---NA---	517
Gh_000768	[BLASTED, MAPPED, ANNOTATED]	SOAP.k35.SOAP.k35.SOAP.k35.scaffold31471	V-type proton ATPase subunit E-like	500	4	5.92924e-30	74.05	3	P:GO:0015991; C:GO:0033178; F:GO:0046961	P:ATP hydrolysis coupled proton transport; C:proton-transporting two-sector ATPase complex, catalytic domain; F:proton-transporting ATPase activity, rotational mechanism	EC:3.6.1.3; EC:3.6.1.15	Adenosinetriphosphatase; Nucleoside-triphosphate phosphatase
Gh_000769	[BLASTED, MAPPED]	SOAP.k35.SOAP.k35.SOAP.k35.scaffold31547	probable WRKY transcription factor 20 isoform X1	2641	20	0	59.64	6	F:GO:0003677; F:GO:0003700; C:GO:0005634; P:GO:0006351; P:GO:0006355; F:GO:0043565	F:DNA binding; F:DNA-binding transcription factor activity; C:nucleus; P:transcription, DNA-templated; P:regulation of transcription, DNA-templated; F:sequence-specific DNA binding
Gh_000770	[BLASTED, MAPPED]	SOAP.k35.SOAP.k35.SOAP.k35.scaffold31575	1-phosphatidylinositol phosphodiesterase	576	4	2.06514e-28	48.98	2	P:GO:0006629; F:GO:0008081	P:lipid metabolic process; F:phosphoric diester hydrolase activity
Gh_000771	[NO-BLAST]	SOAP.k35.SOAP.k35.SOAP.k35.scaffold31583	---NA---	594
Gh_000772	[NO-BLAST]	SOAP.k35.SOAP.k35.SOAP.k35.scaffold31627	---NA---	572
Gh_000773	[BLASTED, MAPPED, ANNOTATED]	SOAP.k35.SOAP.k35.SOAP.k35.scaffold31669	Retrovirus-related Pol polyprotein from transposon TNT 1-94	579	20	3.9935e-33	70.63	1	F:GO:0005488	F:binding
Gh_000774	[NO-BLAST]	SOAP.k35.SOAP.k35.SOAP.k35.scaffold31774	---NA---	466
Gh_000775	[BLASTED, MAPPED]	SOAP.k35.SOAP.k35.SOAP.k35.scaffold31779	sucrose-6-phosphate hydrolase	555	6	6.3129e-32	64.65	3	F:GO:0004553; P:GO:0005975; F:GO:0016787	F:hydrolase activity, hydrolyzing O-glycosyl compounds; P:carbohydrate metabolic process; F:hydrolase activity
Gh_000776	[NO-BLAST]	SOAP.k35.SOAP.k35.SOAP.k35.scaffold31794	---NA---	423
Gh_000777	[NO-BLAST]	SOAP.k35.SOAP.k35.SOAP.k35.scaffold31840	---NA---	913
Gh_000778	[BLASTED, MAPPED, ANNOTATED]	SOAP.k35.SOAP.k35.SOAP.k35.scaffold31847	fructose-bisphosphate aldolase 2, chloroplastic-like	400	20	1.7173e-39	96.6	10	F:GO:0004332; P:GO:0006094; P:GO:0006096; C:GO:0009579; P:GO:0009737; C:GO:0009941; C:GO:0010287; C:GO:0016020; P:GO:0046686; C:GO:0048046	F:fructose-bisphosphate aldolase activity; P:gluconeogenesis; P:glycolytic process; C:thylakoid; P:response to abscisic acid; C:chloroplast envelope; C:plastoglobule; C:membrane; P:response to cadmium ion; C:apoplast	EC:4.1.2.13	Fructose-bisphosphate aldolase
Gh_000779	[BLASTED, MAPPED, ANNOTATED]	SOAP.k35.SOAP.k35.SOAP.k35.scaffold31850	mitochondrial outer membrane protein porin	1032	20	1.48258e-95	51.84	2	P:GO:0006820; P:GO:0055085	P:anion transport; P:transmembrane transport
Gh_000780	[NO-BLAST]	SOAP.k35.SOAP.k35.SOAP.k35.scaffold31858	---NA---	550
Gh_000781	[BLASTED]	SOAP.k35.SOAP.k35.SOAP.k35.scaffold31861	N-alpha-acetyltransferase 35, NatC auxiliary subunit-like	585	1	1.35499e-12	44.64
Gh_000782	[BLASTED]	SOAP.k35.SOAP.k35.SOAP.k35.scaffold31875	FHA domain-containing protein PS1-like	1140	20	1.87327e-06	61.85
Gh_000783	[BLASTED, MAPPED, ANNOTATED]	SOAP.k35.SOAP.k35.SOAP.k35.scaffold31894	VAMP-like protein YKT61	1213	20	1.52624e-76	65.8	4	F:GO:0005515; P:GO:0009987; P:GO:0016192; C:GO:0044425	F:protein binding; P:cellular process; P:vesicle-mediated transport; C:membrane part
Gh_000784	[BLASTED, MAPPED]	SOAP.k35.SOAP.k35.SOAP.k35.scaffold31917	nucleoporin NUP145-like	1341	1	0.000531132	51.97	3	C:GO:0005643; P:GO:0006913; F:GO:0017056	C:nuclear pore; P:nucleocytoplasmic transport; F:structural constituent of nuclear pore
Gh_000785	[BLASTED, MAPPED]	SOAP.k35.SOAP.k35.SOAP.k35.scaffold31928	uncharacterized RNA-binding protein C4F6.14-like	478	2	1.64416e-09	55.11	2	F:GO:0003676; F:GO:0003723	F:nucleic acid binding; F:RNA binding
Gh_000786	[BLASTED, MAPPED, ANNOTATED]	SOAP.k35.SOAP.k35.SOAP.k35.scaffold31932	probable polyamine transporter At3g13620	677	20	7.78091e-77	93.6	3	C:GO:0016021; F:GO:0022857; P:GO:0055085	C:integral component of membrane; F:transmembrane transporter activity; P:transmembrane transport
Gh_000787	[BLASTED, MAPPED]	SOAP.k35.SOAP.k35.SOAP.k35.scaffold31950	serpin-ZX-like	617	20	1.6699e-65	61.59	4	C:GO:0005615; P:GO:0006508; F:GO:0008233; F:GO:0016740	C:extracellular space; P:proteolysis; F:peptidase activity; F:transferase activity
Gh_000788	[BLASTED, MAPPED, ANNOTATED]	SOAP.k35.SOAP.k35.SOAP.k35.scaffold32029	ATP-dependent DNA helicase RecG	685	20	1.51169e-106	70.24	4	F:GO:0003676; P:GO:0015074; F:GO:0016779; F:GO:0016787	F:nucleic acid binding; P:DNA integration; F:nucleotidyltransferase activity; F:hydrolase activity
Gh_000789	[BLASTED, MAPPED]	SOAP.k35.SOAP.k35.SOAP.k35.scaffold32053	mitochondrial-processing peptidase subunit alpha-like	1643	20	3.14096e-36	50.24	8	F:GO:0003824; F:GO:0004222; C:GO:0005743; P:GO:0006508; P:GO:0006627; F:GO:0008270; F:GO:0016787; F:GO:0046872	F:catalytic activity; F:metalloendopeptidase activity; C:mitochondrial inner membrane; P:proteolysis; P:protein processing involved in protein targeting to mitochondrion; F:zinc ion binding; F:hydrolase activity; F:metal ion binding
Gh_000790	[BLASTED, MAPPED]	SOAP.k35.SOAP.k35.SOAP.k35.scaffold32054	respiratory supercomplex factor 2 homolog C1565.01-like	593	8	2.22391e-47	61.53	5	C:GO:0016020; C:GO:0016021; C:GO:0031305; P:GO:0033617; C:GO:0097249	C:membrane; C:integral component of membrane; C:integral component of mitochondrial inner membrane; P:mitochondrial respiratory chain complex IV assembly; C:mitochondrial respiratory chain supercomplex
Gh_000791	[BLASTED]	SOAP.k35.SOAP.k35.SOAP.k35.scaffold32061	EIN3-binding F-box protein 1	599	15	9.38393e-05	64.98
Gh_000792	[BLASTED]	SOAP.k35.SOAP.k35.SOAP.k35.scaffold32080	f-box/wd repeat-containing protein pof10	726	2	1.3376e-22	48.15
Gh_000793	[BLASTED, MAPPED, ANNOTATED]	SOAP.k35.SOAP.k35.SOAP.k35.scaffold32084	60S ribosomal protein L35	1170	20	2.53026e-55	96.4	5	P:GO:0000463; F:GO:0003729; F:GO:0003735; P:GO:0006412; C:GO:0022625	P:maturation of LSU-rRNA from tricistronic rRNA transcript (SSU-rRNA, 5.8S rRNA, LSU-rRNA); F:mRNA binding; F:structural constituent of ribosome; P:translation; C:cytosolic large ribosomal subunit
Gh_000794	[NO-BLAST]	SOAP.k35.SOAP.k35.SOAP.k35.scaffold32140	---NA---	587
Gh_000795	[BLASTED, MAPPED]	SOAP.k35.SOAP.k35.SOAP.k35.scaffold32185	sh3 domain-containing protein	876	20	3.7528e-38	47.65	1	F:GO:0046872	F:metal ion binding
Gh_000796	[BLASTED, MAPPED, ANNOTATED]	SOAP.k35.SOAP.k35.SOAP.k35.scaffold32248	predicted protein	734	20	3.9405e-13	63.78	1	F:GO:0003824	F:catalytic activity
Gh_000797	[NO-BLAST]	SOAP.k35.SOAP.k35.SOAP.k35.scaffold32264	---NA---	392
Gh_000798	[NO-BLAST]	SOAP.k35.SOAP.k35.SOAP.k35.scaffold32273	---NA---	551
Gh_000799	[BLASTED, MAPPED]	SOAP.k35.SOAP.k35.SOAP.k35.scaffold32292	protein ecdysoneless homolog	887	20	7.03953e-38	59.92	4	F:GO:0003713; C:GO:0005634; P:GO:0006366; P:GO:1903508	F:transcription coactivator activity; C:nucleus; P:transcription by RNA polymerase II; P:positive regulation of nucleic acid-templated transcription
Gh_000800	[BLASTED, MAPPED, ANNOTATED]	SOAP.k35.SOAP.k35.SOAP.k35.scaffold32297	Retrovirus-related Pol polyprotein from transposon TNT 1-94	412	20	5.80521e-12	63.45	2	P:GO:0006259; F:GO:0016787	P:DNA metabolic process; F:hydrolase activity
Gh_000801	[BLASTED, MAPPED]	SOAP.k35.SOAP.k35.SOAP.k35.scaffold32306	mannosyl-oligosaccharide glucosidase GCS1	582	20	4.21011e-21	47.68	6	F:GO:0003824; F:GO:0004573; P:GO:0009311; C:GO:0016020; C:GO:0016021; F:GO:0016787	F:catalytic activity; F:mannosyl-oligosaccharide glucosidase activity; P:oligosaccharide metabolic process; C:membrane; C:integral component of membrane; F:hydrolase activity
Gh_000802	[BLASTED]	SOAP.k35.SOAP.k35.SOAP.k35.scaffold32331	hypothetical protein M569_02123, partial	506	1	1.71077e-08	60
Gh_000803	[BLASTED, MAPPED, ANNOTATED]	SOAP.k35.SOAP.k35.SOAP.k35.scaffold32352	translation factor GUF1 homolog, mitochondrial	440	20	5.52486e-42	68.96	5	F:GO:0003924; F:GO:0005525; C:GO:0005759; F:GO:0043022; P:GO:0045727	F:GTPase activity; F:GTP binding; C:mitochondrial matrix; F:ribosome binding; P:positive regulation of translation	EC:3.6.1.15	Nucleoside-triphosphate phosphatase
Gh_000804	[BLASTED, MAPPED]	SOAP.k35.SOAP.k35.SOAP.k35.scaffold32359	sugar transporter stl1	482	20	1.50486e-08	55.02	18	F:GO:0000166; F:GO:0003676; F:GO:0003824; F:GO:0004386; F:GO:0005215; F:GO:0005524; P:GO:0006260; P:GO:0006281; P:GO:0006310; F:GO:0008026; P:GO:0008643; C:GO:0016020; C:GO:0016021; F:GO:0022857; P:GO:0032508; F:GO:0043140; P:GO:0044237; P:GO:0055085	F:nucleotide binding; F:nucleic acid binding; F:catalytic activity; F:helicase activity; F:transporter activity; F:ATP binding; P:DNA replication; P:DNA repair; P:DNA recombination; F:ATP-dependent helicase activity; P:carbohydrate transport; C:membrane; C:integral component of membrane; F:transmembrane transporter activity; P:DNA duplex unwinding; F:ATP-dependent 3'-5' DNA helicase activity; P:c…
Gh_000805	[BLASTED, MAPPED, ANNOTATED]	SOAP.k35.SOAP.k35.SOAP.k35.scaffold32375	putative phospholipid-transporting atpase neo1	434	3	5.05352e-21	79.55	5	F:GO:0000287; F:GO:0004012; F:GO:0005524; C:GO:0016021; P:GO:0045332	F:magnesium ion binding; F:phospholipid-translocating ATPase activity; F:ATP binding; C:integral component of membrane; P:phospholipid translocation	EC:3.6.1.3; EC:3.6.3.1; EC:3.6.1.15	Adenosinetriphosphatase; Phospholipid-translocating ATPase; Nucleoside-triphosphate phosphatase
Gh_000806	[BLASTED, MAPPED, ANNOTATED]	SOAP.k35.SOAP.k35.SOAP.k35.scaffold32400	predicted protein	593	11	8.10658e-67	54.46	2	F:GO:0003824; P:GO:0008152	F:catalytic activity; P:metabolic process
Gh_000807	[NO-BLAST]	SOAP.k35.SOAP.k35.SOAP.k35.scaffold32456	---NA---	1018
Gh_000808	[BLASTED, MAPPED]	SOAP.k35.SOAP.k35.SOAP.k35.scaffold32613	F-box only protein 21-like	2489	5	7.61563e-61	45.16	1	F:GO:0003677	F:DNA binding
Gh_000809	[NO-BLAST]	SOAP.k35.SOAP.k35.SOAP.k35.scaffold32615	---NA---	591
Gh_000810	[BLASTED, MAPPED, ANNOTATED]	SOAP.k35.SOAP.k35.SOAP.k35.scaffold32650	60S ribosomal protein L13a-4	429	20	1.79201e-49	79.15	4	F:GO:0003729; F:GO:0003735; P:GO:0006412; C:GO:0022625	F:mRNA binding; F:structural constituent of ribosome; P:translation; C:cytosolic large ribosomal subunit
Gh_000811	[NO-BLAST]	SOAP.k35.SOAP.k35.SOAP.k35.scaffold32705	---NA---	931
Gh_000812	[NO-BLAST]	SOAP.k35.SOAP.k35.SOAP.k35.scaffold32746	---NA---	495
Gh_000813	[BLASTED, MAPPED, ANNOTATED]	SOAP.k35.SOAP.k35.SOAP.k35.scaffold32767	DNA repair helicase XPB1	612	20	7.57872e-28	76.83	5	F:GO:0004386; P:GO:0044260; P:GO:0090304; F:GO:0097159; F:GO:1901363	F:helicase activity; P:cellular macromolecule metabolic process; P:nucleic acid metabolic process; F:organic cyclic compound binding; F:heterocyclic compound binding	EC:3.6.1.15	Nucleoside-triphosphate phosphatase
Gh_000814	[NO-BLAST]	SOAP.k35.SOAP.k35.SOAP.k35.scaffold32814	---NA---	870
Gh_000815	[NO-BLAST]	SOAP.k35.SOAP.k35.SOAP.k35.scaffold32833	---NA---	615
Gh_000816	[NO-BLAST]	SOAP.k35.SOAP.k35.SOAP.k35.scaffold32842	---NA---	433
Gh_000817	[NO-BLAST]	SOAP.k35.SOAP.k35.SOAP.k35.scaffold32843	---NA---	604
Gh_000818	[BLASTED, MAPPED]	SOAP.k35.SOAP.k35.SOAP.k35.scaffold32859	iron-regulated protein FrpA-like	639	3	4.72122e-06	59.58	1	F:GO:0005509	F:calcium ion binding
Gh_000819	[BLASTED, MAPPED, ANNOTATED]	SOAP.k35.SOAP.k35.SOAP.k35.scaffold32875	DEAD-box ATP-dependent RNA helicase 52	555	20	2.07316e-53	85.86	11	F:GO:0003729; F:GO:0003735; F:GO:0004004; F:GO:0005524; C:GO:0005730; C:GO:0005777; C:GO:0005829; C:GO:0005840; C:GO:0005886; P:GO:0006412; P:GO:0010501	F:mRNA binding; F:structural constituent of ribosome; F:ATP-dependent RNA helicase activity; F:ATP binding; C:nucleolus; C:peroxisome; C:cytosol; C:ribosome; C:plasma membrane; P:translation; P:RNA secondary structure unwinding	EC:3.6.1.3; EC:3.6.1.15	Adenosinetriphosphatase; Nucleoside-triphosphate phosphatase
Gh_000820	[NO-BLAST]	SOAP.k35.SOAP.k35.SOAP.k35.scaffold32886	---NA---	400
Gh_000821	[NO-BLAST]	SOAP.k35.SOAP.k35.SOAP.k35.scaffold32889	---NA---	659
Gh_000822	[BLASTED, MAPPED]	SOAP.k35.SOAP.k35.SOAP.k35.scaffold32905	U3 small nucleolar ribonucleoprotein protein IMP4	577	20	5.93928e-54	58.67	7	P:GO:0006364; C:GO:0016363; C:GO:0019013; F:GO:0030515; C:GO:0032040; C:GO:0034457; F:GO:0042134	P:rRNA processing; C:nuclear matrix; C:viral nucleocapsid; F:snoRNA binding; C:small-subunit processome; C:Mpp10 complex; F:rRNA primary transcript binding
Gh_000823	[NO-BLAST]	SOAP.k35.SOAP.k35.SOAP.k35.scaffold32973	---NA---	488
Gh_000824	[BLASTED, MAPPED]	SOAP.k35.SOAP.k35.SOAP.k35.scaffold33006	proteasome-associated protein ECM29 homolog isoform X2	590	20	3.99135e-07	53.99	4	C:GO:0000502; C:GO:0016020; F:GO:0032947; P:GO:0043248	C:proteasome complex; C:membrane; F:protein-containing complex scaffold activity; P:proteasome assembly
Gh_000825	[BLASTED, MAPPED, ANNOTATED]	SOAP.k35.SOAP.k35.SOAP.k35.scaffold33045	callose synthase 11	1018	20	2.02286e-117	50.35	3	C:GO:0000148; F:GO:0003843; P:GO:0006075	C:1,3-beta-D-glucan synthase complex; F:1,3-beta-D-glucan synthase activity; P:(1->3)-beta-D-glucan biosynthetic process	EC:2.4.1.34	1,3-beta-glucan synthase
Gh_000826	[BLASTED, MAPPED, ANNOTATED]	SOAP.k35.SOAP.k35.SOAP.k35.scaffold33046	DEAD-box ATP-dependent RNA helicase 28	2514	20	0	82.84	3	F:GO:0003676; F:GO:0004386; F:GO:0005524	F:nucleic acid binding; F:helicase activity; F:ATP binding	EC:3.6.1.15	Nucleoside-triphosphate phosphatase
Gh_000827	[NO-BLAST]	SOAP.k35.SOAP.k35.SOAP.k35.scaffold33056	---NA---	633
Gh_000828	[NO-BLAST]	SOAP.k35.SOAP.k35.SOAP.k35.scaffold33064	---NA---	659
Gh_000829	[NO-BLAST]	SOAP.k35.SOAP.k35.SOAP.k35.scaffold33071	---NA---	523
Gh_000830	[NO-BLAST]	SOAP.k35.SOAP.k35.SOAP.k35.scaffold33096	---NA---	558
Gh_000831	[NO-BLAST]	SOAP.k35.SOAP.k35.SOAP.k35.scaffold33103	---NA---	578
Gh_000832	[NO-BLAST]	SOAP.k35.SOAP.k35.SOAP.k35.scaffold33109	---NA---	827
Gh_000833	[NO-BLAST]	SOAP.k35.SOAP.k35.SOAP.k35.scaffold33134	---NA---	482
Gh_000834	[BLASTED, MAPPED]	SOAP.k35.SOAP.k35.SOAP.k35.scaffold33145	atp-dependent rna helicase dbp4	543	4	5.44373e-05	77.03	3	F:GO:0003676; F:GO:0004386; F:GO:0005524	F:nucleic acid binding; F:helicase activity; F:ATP binding
Gh_000835	[NO-BLAST]	SOAP.k35.SOAP.k35.SOAP.k35.scaffold33207	---NA---	565
Gh_000836	[NO-BLAST]	SOAP.k35.SOAP.k35.SOAP.k35.scaffold33231	---NA---	510
Gh_000837	[NO-BLAST]	SOAP.k35.SOAP.k35.SOAP.k35.scaffold33258	---NA---	593
Gh_000838	[BLASTED, MAPPED]	SOAP.k35.SOAP.k35.SOAP.k35.scaffold33267	DNA-directed RNA polymerase II subunit RPB1-like	901	3	1.61384e-07	43.96	4	F:GO:0003676; F:GO:0003723; C:GO:0016020; C:GO:0016021	F:nucleic acid binding; F:RNA binding; C:membrane; C:integral component of membrane
Gh_000839	[NO-BLAST]	SOAP.k35.SOAP.k35.SOAP.k35.scaffold33293	---NA---	400
Gh_000840	[BLASTED, MAPPED]	SOAP.k35.SOAP.k35.SOAP.k35.scaffold33301	serine/arginine-rich splicing factor RS2Z32-like isoform X1	656	20	1.09748e-08	62.04	8	P:GO:0000398; P:GO:0000413; F:GO:0003676; F:GO:0003723; F:GO:0003755; C:GO:0005681; F:GO:0008270; F:GO:0016853	P:mRNA splicing, via spliceosome; P:protein peptidyl-prolyl isomerization; F:nucleic acid binding; F:RNA binding; F:peptidyl-prolyl cis-trans isomerase activity; C:spliceosomal complex; F:zinc ion binding; F:isomerase activity
Gh_000841	[NO-BLAST]	SOAP.k35.SOAP.k35.SOAP.k35.scaffold33336	---NA---	575
Gh_000842	[NO-BLAST]	SOAP.k35.SOAP.k35.SOAP.k35.scaffold33354	---NA---	569
Gh_000843	[BLASTED, MAPPED, ANNOTATED]	SOAP.k35.SOAP.k35.SOAP.k35.scaffold33364	hypothetical protein Ccrd_025478	1271	20	3.16185e-148	82.18	1	C:GO:0016021	C:integral component of membrane
Gh_000844	[BLASTED, MAPPED, ANNOTATED]	SOAP.k35.SOAP.k35.SOAP.k35.scaffold33366	Tubulin alpha-3 chain	421	20	4.98353e-59	100	7	F:GO:0003924; F:GO:0005200; F:GO:0005525; C:GO:0005737; C:GO:0005874; P:GO:0007010; P:GO:0007017	F:GTPase activity; F:structural constituent of cytoskeleton; F:GTP binding; C:cytoplasm; C:microtubule; P:cytoskeleton organization; P:microtubule-based process	EC:3.6.1.15	Nucleoside-triphosphate phosphatase
Gh_000845	[NO-BLAST]	SOAP.k35.SOAP.k35.SOAP.k35.scaffold33367	---NA---	433
Gh_000846	[NO-BLAST]	SOAP.k35.SOAP.k35.SOAP.k35.scaffold33390	---NA---	866
Gh_000847	[BLASTED, MAPPED, ANNOTATED]	SOAP.k35.SOAP.k35.SOAP.k35.scaffold33404	phospholipid-transporting ATPase 1	1718	20	3.84816e-161	58.81	1	F:GO:0005488	F:binding
Gh_000848	[NO-BLAST]	SOAP.k35.SOAP.k35.SOAP.k35.scaffold33418	---NA---	552
Gh_000849	[BLASTED, MAPPED]	SOAP.k35.SOAP.k35.SOAP.k35.scaffold33430	penicillin-binding protein	663	13	2.02412e-12	57.9	3	F:GO:0008658; C:GO:0016020; C:GO:0016021	F:penicillin binding; C:membrane; C:integral component of membrane
Gh_000850	[BLASTED, MAPPED, ANNOTATED]	SOAP.k35.SOAP.k35.SOAP.k35.scaffold33462	Cysteine-rich RLK (RECEPTOR-like protein kinase) 8	2262	20	6.74464e-32	80.34	14	C:GO:0000123; F:GO:0003677; F:GO:0004519; F:GO:0004674; F:GO:0005524; P:GO:0006281; P:GO:0006468; F:GO:0008270; F:GO:0009011; C:GO:0009507; P:GO:0015074; P:GO:0016573; P:GO:0019252; P:GO:0090305	C:histone acetyltransferase complex; F:DNA binding; F:endonuclease activity; F:protein serine/threonine kinase activity; F:ATP binding; P:DNA repair; P:protein phosphorylation; F:zinc ion binding; F:starch synthase activity; C:chloroplast; P:DNA integration; P:histone acetylation; P:starch biosynthetic process; P:nucleic acid phosphodiester bond hydrolysis	EC:2.7.11; EC:2.4.1.21	Transferring phosphorus-containing groups; Starch synthase
Gh_000851	[NO-BLAST]	SOAP.k35.SOAP.k35.SOAP.k35.scaffold33472	---NA---	923
Gh_000852	[NO-BLAST]	SOAP.k35.SOAP.k35.SOAP.k35.scaffold33485	---NA---	597
Gh_000853	[NO-BLAST]	SOAP.k35.SOAP.k35.SOAP.k35.scaffold33540	---NA---	592
Gh_000854	[BLASTED, MAPPED]	SOAP.k35.SOAP.k35.SOAP.k35.scaffold33555	copper amine oxidase 1-like	906	20	3.66629e-71	50.01	7	F:GO:0005507; F:GO:0008131; P:GO:0009308; F:GO:0016491; F:GO:0046872; F:GO:0048038; P:GO:0055114	F:copper ion binding; F:primary amine oxidase activity; P:amine metabolic process; F:oxidoreductase activity; F:metal ion binding; F:quinone binding; P:oxidation-reduction process
Gh_000855	[BLASTED, MAPPED, ANNOTATED]	SOAP.k35.SOAP.k35.SOAP.k35.scaffold33631	metal resistance protein ycf1	571	20	7.21449e-57	65.06	7	F:GO:0000166; C:GO:0000325; C:GO:0005774; C:GO:0009506; P:GO:0009624; F:GO:0042626; P:GO:0055085	F:nucleotide binding; C:plant-type vacuole; C:vacuolar membrane; C:plasmodesma; P:response to nematode; F:ATPase activity, coupled to transmembrane movement of substances; P:transmembrane transport	EC:3.6.1.3; EC:3.6.1.15	Adenosinetriphosphatase; Nucleoside-triphosphate phosphatase
Gh_000856	[BLASTED, MAPPED, ANNOTATED]	SOAP.k35.SOAP.k35.SOAP.k35.scaffold33645	annexin D5	1787	20	2.13886e-98	51.22	1	F:GO:0043167	F:ion binding
Gh_000857	[BLASTED, MAPPED, ANNOTATED]	SOAP.k35.SOAP.k35.SOAP.k35.scaffold33666	endocytosis protein end4-like	724	2	1.05832e-40	87.24	4	F:GO:0003779; F:GO:0005543; P:GO:0006897; F:GO:0030276	F:actin binding; F:phospholipid binding; P:endocytosis; F:clathrin binding
Gh_000858	[BLASTED, MAPPED, ANNOTATED]	SOAP.k35.SOAP.k35.SOAP.k35.scaffold33692	dna-repair protein xrcc1	400	20	9.75153e-14	71.18	2	P:GO:0006259; P:GO:0051345	P:DNA metabolic process; P:positive regulation of hydrolase activity
Gh_000859	[NO-BLAST]	SOAP.k35.SOAP.k35.SOAP.k35.scaffold33742	---NA---	905
Gh_000860	[BLASTED, MAPPED, ANNOTATED]	SOAP.k35.SOAP.k35.SOAP.k35.scaffold33756	protein translocase subunit SECA2, chloroplastic isoform X1	546	20	3.32409e-50	58.27	1	P:GO:0015031	P:protein transport
Gh_000861	[BLASTED, MAPPED, ANNOTATED]	SOAP.k35.SOAP.k35.SOAP.k35.scaffold33795	UBA domain-containing protein 7-like	1423	3	1.9471e-34	70.49	1	P:GO:0006259	P:DNA metabolic process
Gh_000862	[BLASTED]	SOAP.k35.SOAP.k35.SOAP.k35.scaffold33804	oxysterol-binding protein like c2f12.05c	548	4	8.31571e-13	90.43
Gh_000863	[NO-BLAST]	SOAP.k35.SOAP.k35.SOAP.k35.scaffold33822	---NA---	597
Gh_000864	[BLASTED, MAPPED]	SOAP.k35.SOAP.k35.SOAP.k35.scaffold34009	(S)-coclaurine N-methyltransferase-like	820	20	1.56871e-41	50.43	4	F:GO:0008168; P:GO:0008610; F:GO:0016740; P:GO:0032259	F:methyltransferase activity; P:lipid biosynthetic process; F:transferase activity; P:methylation
Gh_000865	[BLASTED, MAPPED, ANNOTATED]	SOAP.k35.SOAP.k35.SOAP.k35.scaffold34014	phospholipase A1-Ibeta2, chloroplastic-like	777	20	1.40976e-116	72.51	2	P:GO:0006629; F:GO:0016787	P:lipid metabolic process; F:hydrolase activity
Gh_000866	[NO-BLAST]	SOAP.k35.SOAP.k35.SOAP.k35.scaffold34030	---NA---	573
Gh_000867	[NO-BLAST]	SOAP.k35.SOAP.k35.SOAP.k35.scaffold34043	---NA---	501
Gh_000868	[BLASTED, MAPPED]	SOAP.k35.SOAP.k35.SOAP.k35.scaffold34052	carbonic anhydrase, chloroplastic	545	20	2.048e-14	57.27	4	F:GO:0004089; F:GO:0008270; P:GO:0015976; F:GO:0016829	F:carbonate dehydratase activity; F:zinc ion binding; P:carbon utilization; F:lyase activity
Gh_000869	[NO-BLAST]	SOAP.k35.SOAP.k35.SOAP.k35.scaffold34055	---NA---	556
Gh_000870	[NO-BLAST]	SOAP.k35.SOAP.k35.SOAP.k35.scaffold34079	---NA---	635
Gh_000871	[BLASTED, MAPPED]	SOAP.k35.SOAP.k35.SOAP.k35.scaffold34086	blue-light-activated protein-like	412	8	1.10527e-09	83.22	11	F:GO:0000155; P:GO:0000160; F:GO:0004673; C:GO:0005622; P:GO:0007165; F:GO:0016301; P:GO:0016310; F:GO:0016740; F:GO:0016772; P:GO:0018106; P:GO:0023014	F:phosphorelay sensor kinase activity; P:phosphorelay signal transduction system; F:protein histidine kinase activity; C:intracellular; P:signal transduction; F:kinase activity; P:phosphorylation; F:transferase activity; F:transferase activity, transferring phosphorus-containing groups; P:peptidyl-histidine phosphorylation; P:signal transduction by protein phosphorylation
Gh_000872	[NO-BLAST]	SOAP.k35.SOAP.k35.SOAP.k35.scaffold34120	---NA---	645
Gh_000873	[NO-BLAST]	SOAP.k35.SOAP.k35.SOAP.k35.scaffold34129	---NA---	572
Gh_000874	[NO-BLAST]	SOAP.k35.SOAP.k35.SOAP.k35.scaffold34167	---NA---	639
Gh_000875	[BLASTED, MAPPED, ANNOTATED]	SOAP.k35.SOAP.k35.SOAP.k35.scaffold34248	metal transporter Nramp6-like	710	20	3.95082e-44	57.05	1	C:GO:0016020	C:membrane
Gh_000876	[NO-BLAST]	SOAP.k35.SOAP.k35.SOAP.k35.scaffold34256	---NA---	400
Gh_000877	[NO-BLAST]	SOAP.k35.SOAP.k35.SOAP.k35.scaffold34288	---NA---	374
Gh_000878	[BLASTED, MAPPED]	SOAP.k35.SOAP.k35.SOAP.k35.scaffold34298	mediator of RNA polymerase II transcription subunit 36a-like	545	20	1.34465e-05	83.45	5	F:GO:0003723; P:GO:0006364; F:GO:0008168; F:GO:0016740; P:GO:0032259	F:RNA binding; P:rRNA processing; F:methyltransferase activity; F:transferase activity; P:methylation
Gh_000879	[BLASTED, MAPPED]	SOAP.k35.SOAP.k35.SOAP.k35.scaffold34301	phosphatidylinositol transfer protein 3-like isoform X1	624	20	9.27044e-37	53.24	7	F:GO:0004672; F:GO:0005524; P:GO:0006468; F:GO:0008883; P:GO:0033014; F:GO:0050661; P:GO:0055114	F:protein kinase activity; F:ATP binding; P:protein phosphorylation; F:glutamyl-tRNA reductase activity; P:tetrapyrrole biosynthetic process; F:NADP binding; P:oxidation-reduction process
Gh_000880	[NO-BLAST]	SOAP.k35.SOAP.k35.SOAP.k35.scaffold34315	---NA---	649
Gh_000881	[BLASTED, MAPPED, ANNOTATED]	SOAP.k35.SOAP.k35.SOAP.k35.scaffold34318	inositol transporter 4-like isoform X2	400	20	8.3208e-32	77.46	1	F:GO:0005488	F:binding
Gh_000882	[NO-BLAST]	SOAP.k35.SOAP.k35.SOAP.k35.scaffold34329	---NA---	1027
Gh_000883	[NO-BLAST]	SOAP.k35.SOAP.k35.SOAP.k35.scaffold34359	---NA---	653
Gh_000884	[NO-BLAST]	SOAP.k35.SOAP.k35.SOAP.k35.scaffold34381	---NA---	400
Gh_000885	[BLASTED, MAPPED]	SOAP.k35.SOAP.k35.SOAP.k35.scaffold34481	mitochondrial inner membrane i-AAA protease supercomplex subunit YME1-like	502	2	1.23137e-24	61.71	5	F:GO:0004222; F:GO:0005524; P:GO:0006508; F:GO:0008233; C:GO:0016020	F:metalloendopeptidase activity; F:ATP binding; P:proteolysis; F:peptidase activity; C:membrane
Gh_000886	[BLASTED, MAPPED]	SOAP.k35.SOAP.k35.SOAP.k35.scaffold34490	uncharacterized protein LOC112014075	811	4	1.65731e-21	57.36	5	F:GO:0004252; C:GO:0005737; P:GO:0006508; P:GO:0006888; F:GO:0016787	F:serine-type endopeptidase activity; C:cytoplasm; P:proteolysis; P:ER to Golgi vesicle-mediated transport; F:hydrolase activity
Gh_000887	[NO-BLAST]	SOAP.k35.SOAP.k35.SOAP.k35.scaffold34500	---NA---	608
Gh_000888	[NO-BLAST]	SOAP.k35.SOAP.k35.SOAP.k35.scaffold34502	---NA---	676
Gh_000889	[BLASTED, MAPPED]	SOAP.k35.SOAP.k35.SOAP.k35.scaffold34506	sister chromatid cohesion 1 protein 4-like isoform X1	6627	20	0	58.71	1	C:GO:0000228	C:nuclear chromosome
Gh_000890	[NO-BLAST]	SOAP.k35.SOAP.k35.SOAP.k35.scaffold34527	---NA---	811
Gh_000891	[NO-BLAST]	SOAP.k35.SOAP.k35.SOAP.k35.scaffold34528	---NA---	609
Gh_000892	[BLASTED, MAPPED]	SOAP.k35.SOAP.k35.SOAP.k35.scaffold34540	ZEB2-regulated ABC transporter 1-like	629	20	2.32982e-53	51.92	7	F:GO:0000166; F:GO:0005524; C:GO:0016020; C:GO:0016021; F:GO:0016887; F:GO:0042626; P:GO:0055085	F:nucleotide binding; F:ATP binding; C:membrane; C:integral component of membrane; F:ATPase activity; F:ATPase activity, coupled to transmembrane movement of substances; P:transmembrane transport
Gh_000893	[NO-BLAST]	SOAP.k35.SOAP.k35.SOAP.k35.scaffold34556	---NA---	598
Gh_000894	[NO-BLAST]	SOAP.k35.SOAP.k35.SOAP.k35.scaffold34595	---NA---	1203
Gh_000895	[BLASTED, MAPPED]	SOAP.k35.SOAP.k35.SOAP.k35.scaffold34599	2-methylene-furan-3-one reductase-like	400	20	4.77745e-40	66.77	3	F:GO:0008270; F:GO:0016491; P:GO:0055114	F:zinc ion binding; F:oxidoreductase activity; P:oxidation-reduction process
Gh_000896	[BLASTED]	SOAP.k35.SOAP.k35.SOAP.k35.scaffold34602	transcription factor GTE4 isoform X1	904	20	5.48365e-13	65.02
Gh_000897	[BLASTED, MAPPED]	SOAP.k35.SOAP.k35.SOAP.k35.scaffold34604	Sugar transport protein 13	2358	20	1.00262e-73	50.82	9	F:GO:0005215; P:GO:0008643; C:GO:0016020; C:GO:0016021; F:GO:0016491; F:GO:0022857; F:GO:0032440; P:GO:0055085; P:GO:0055114	F:transporter activity; P:carbohydrate transport; C:membrane; C:integral component of membrane; F:oxidoreductase activity; F:transmembrane transporter activity; F:2-alkenal reductase [NAD(P)] activity; P:transmembrane transport; P:oxidation-reduction process
Gh_000898	[BLASTED, MAPPED]	SOAP.k35.SOAP.k35.SOAP.k35.scaffold34606	wall-associated receptor kinase 2-like	569	4	2.7787e-30	58.11	7	F:GO:0004672; F:GO:0005509; F:GO:0005524; P:GO:0006468; C:GO:0016020; C:GO:0016021; F:GO:0030247	F:protein kinase activity; F:calcium ion binding; F:ATP binding; P:protein phosphorylation; C:membrane; C:integral component of membrane; F:polysaccharide binding
Gh_000899	[BLASTED, MAPPED]	SOAP.k35.SOAP.k35.SOAP.k35.scaffold34659	serine--tRNA ligase, chloroplastic/mitochondrial isoform X1	1674	20	2.03777e-33	45.55	12	F:GO:0000166; F:GO:0003824; F:GO:0004812; F:GO:0004828; F:GO:0005524; C:GO:0005737; C:GO:0005739; P:GO:0006418; P:GO:0006434; C:GO:0009507; F:GO:0016874; P:GO:0048481	F:nucleotide binding; F:catalytic activity; F:aminoacyl-tRNA ligase activity; F:serine-tRNA ligase activity; F:ATP binding; C:cytoplasm; C:mitochondrion; P:tRNA aminoacylation for protein translation; P:seryl-tRNA aminoacylation; C:chloroplast; F:ligase activity; P:plant ovule development
Gh_000900	[NO-BLAST]	SOAP.k35.SOAP.k35.SOAP.k35.scaffold34688	---NA---	400
Gh_000901	[BLASTED, MAPPED, ANNOTATED]	SOAP.k35.SOAP.k35.SOAP.k35.scaffold34694	MAP3K epsilon protein kinase 1	400	20	1.66687e-21	69.19	2	F:GO:0016301; P:GO:0016310	F:kinase activity; P:phosphorylation
Gh_000902	[BLASTED, MAPPED, ANNOTATED]	SOAP.k35.SOAP.k35.SOAP.k35.scaffold34714	phosphate-repressible phosphate permease pho-4-like	628	4	4.005e-45	79.66	4	F:GO:0005315; P:GO:0006817; C:GO:0016020; P:GO:0055085	F:inorganic phosphate transmembrane transporter activity; P:phosphate ion transport; C:membrane; P:transmembrane transport
Gh_000903	[BLASTED]	SOAP.k35.SOAP.k35.SOAP.k35.scaffold34719	pre-rRNA-processing protein ipi1-like	990	1	2.30376e-30	64.94
Gh_000904	[BLASTED, MAPPED]	SOAP.k35.SOAP.k35.SOAP.k35.scaffold34726	transcription factor sfp1	492	4	3.47878e-15	68.12	1	F:GO:0003676	F:nucleic acid binding
Gh_000905	[NO-BLAST]	SOAP.k35.SOAP.k35.SOAP.k35.scaffold34729	---NA---	405
Gh_000906	[BLASTED, MAPPED]	SOAP.k35.SOAP.k35.SOAP.k35.scaffold34738	AcrB/AcrD/AcrF family-domain-containing protein	545	1	0.000142864	81.08	6	P:GO:0006855; F:GO:0015562; C:GO:0016020; C:GO:0016021; F:GO:0022857; P:GO:0055085	P:drug transmembrane transport; F:efflux transmembrane transporter activity; C:membrane; C:integral component of membrane; F:transmembrane transporter activity; P:transmembrane transport
Gh_000907	[BLASTED, MAPPED, ANNOTATED]	SOAP.k35.SOAP.k35.SOAP.k35.scaffold34747	retrovirus-related Pol polyprotein from transposon TNT 1-94	660	20	6.6047e-31	64.71	2	F:GO:0016779; P:GO:0090304	F:nucleotidyltransferase activity; P:nucleic acid metabolic process
Gh_000908	[BLASTED, MAPPED]	SOAP.k35.SOAP.k35.SOAP.k35.scaffold34756	retrotransposon protein, putative, unclassified	418	20	9.27188e-30	55.43	5	F:GO:0003676; F:GO:0003964; P:GO:0006278; F:GO:0008270; P:GO:0015074	F:nucleic acid binding; F:RNA-directed DNA polymerase activity; P:RNA-dependent DNA biosynthetic process; F:zinc ion binding; P:DNA integration
Gh_000909	[BLASTED]	SOAP.k35.SOAP.k35.SOAP.k35.scaffold34807	estradiol 17-beta-dehydrogenase 1-like	569	20	7.85473e-21	57.83
Gh_000910	[BLASTED, MAPPED, ANNOTATED]	SOAP.k35.SOAP.k35.SOAP.k35.scaffold34887	galacturonosyltransferase 8-like	2563	20	0	96.33	5	C:GO:0000139; C:GO:0016021; P:GO:0045489; F:GO:0047262; P:GO:0071555	C:Golgi membrane; C:integral component of membrane; P:pectin biosynthetic process; F:polygalacturonate 4-alpha-galacturonosyltransferase activity; P:cell wall organization	EC:2.4.1.43	Polygalacturonate 4-alpha-galacturonosyltransferase
Gh_000911	[NO-BLAST]	SOAP.k35.SOAP.k35.SOAP.k35.scaffold34893	---NA---	635
Gh_000912	[BLASTED, MAPPED]	SOAP.k35.SOAP.k35.SOAP.k35.scaffold34895	positive regulator of purine utilization	603	5	4.94063e-10	56.88	9	F:GO:0000981; F:GO:0003677; C:GO:0005634; P:GO:0006351; P:GO:0006355; P:GO:0006357; F:GO:0008270; C:GO:0016021; P:GO:0055085	F:RNA polymerase II transcription factor activity, sequence-specific DNA binding; F:DNA binding; C:nucleus; P:transcription, DNA-templated; P:regulation of transcription, DNA-templated; P:regulation of transcription by RNA polymerase II; F:zinc ion binding; C:integral component of membrane; P:transmembrane transport
Gh_000913	[NO-BLAST]	SOAP.k35.SOAP.k35.SOAP.k35.scaffold34896	---NA---	565
Gh_000914	[BLASTED, MAPPED, ANNOTATED]	SOAP.k35.SOAP.k35.SOAP.k35.scaffold34927	eukaryotic translation initiation factor 3 subunit L-like	443	20	3.59706e-50	69.76	7	P:GO:0001732; F:GO:0003743; F:GO:0003899; C:GO:0005852; P:GO:0006383; C:GO:0016282; C:GO:0033290	P:formation of cytoplasmic translation initiation complex; F:translation initiation factor activity; F:DNA-directed 5'-3' RNA polymerase activity; C:eukaryotic translation initiation factor 3 complex; P:transcription by RNA polymerase III; C:eukaryotic 43S preinitiation complex; C:eukaryotic 48S preinitiation complex	EC:2.7.7.6	DNA-directed RNA polymerase
Gh_000915	[NO-BLAST]	SOAP.k35.SOAP.k35.SOAP.k35.scaffold34939	---NA---	750
Gh_000916	[BLASTED, MAPPED]	SOAP.k35.SOAP.k35.SOAP.k35.scaffold34963	putative quinone-oxidoreductase homolog, chloroplastic	673	8	6.16193e-06	54.16	3	F:GO:0008270; F:GO:0016491; P:GO:0055114	F:zinc ion binding; F:oxidoreductase activity; P:oxidation-reduction process
Gh_000917	[BLASTED, MAPPED, ANNOTATED]	SOAP.k35.SOAP.k35.SOAP.k35.scaffold34964	myosin-like protein XIG	1217	20	3.6551e-24	53.72	2	F:GO:0005488; P:GO:0009987	F:binding; P:cellular process
Gh_000918	[BLASTED, MAPPED, ANNOTATED]	SOAP.k35.SOAP.k35.SOAP.k35.scaffold34972	predicted protein	487	20	1.70467e-29	72.63	4	F:GO:0000166; F:GO:0004672; C:GO:0016020; P:GO:0016310	F:nucleotide binding; F:protein kinase activity; C:membrane; P:phosphorylation
Gh_000919	[NO-BLAST]	SOAP.k35.SOAP.k35.SOAP.k35.scaffold34983	---NA---	2169
Gh_000920	[BLASTED, MAPPED, ANNOTATED]	SOAP.k35.SOAP.k35.SOAP.k35.scaffold34985	elongation factor 2	1144	20	3.27122e-95	79.92	4	F:GO:0003746; F:GO:0003924; F:GO:0005525; P:GO:0006414	F:translation elongation factor activity; F:GTPase activity; F:GTP binding; P:translational elongation	EC:3.6.1.15	Nucleoside-triphosphate phosphatase
Gh_000921	[BLASTED, MAPPED, ANNOTATED]	SOAP.k35.SOAP.k35.SOAP.k35.scaffold34995	protein NETWORKED 3A-like	1731	20	1.6632e-81	75.03	3	F:GO:0003779; F:GO:0016301; P:GO:0016310	F:actin binding; F:kinase activity; P:phosphorylation
Gh_000922	[BLASTED, MAPPED, ANNOTATED]	SOAP.k35.SOAP.k35.SOAP.k35.scaffold35000	aldehyde dehydrogenase family 2 member C4-like	830	20	1.7747e-103	59.39	2	P:GO:0008152; F:GO:0016491	P:metabolic process; F:oxidoreductase activity
Gh_000923	[NO-BLAST]	SOAP.k35.SOAP.k35.SOAP.k35.scaffold35022	---NA---	434
Gh_000924	[BLASTED, MAPPED, ANNOTATED]	SOAP.k35.SOAP.k35.SOAP.k35.scaffold35095	Zinc finger protein 271 (Zinc finger protein 7) (HZF7) (Zinc finger protein ZNFphex133) (Epstein-Barr virus-induced zinc finger protein) (ZNF-EB) (CT-ZFP48) (Zinc finger protein	423	20	4.09088e-10	61.57	1	F:GO:0005488	F:binding
Gh_000925	[BLASTED, MAPPED, ANNOTATED]	SOAP.k35.SOAP.k35.SOAP.k35.scaffold35140	Zinc finger protein 271 (Zinc finger protein 7) (HZF7) (Zinc finger protein ZNFphex133) (Epstein-Barr virus-induced zinc finger protein) (ZNF-EB) (CT-ZFP48) (Zinc finger protein	743	20	2.87703e-45	61.97	1	F:GO:0005488	F:binding
Gh_000926	[BLASTED]	SOAP.k35.SOAP.k35.SOAP.k35.scaffold35150	Protein of unknown function DUF538	1012	20	1.88622e-66	77.86
Gh_000927	[NO-BLAST]	SOAP.k35.SOAP.k35.SOAP.k35.scaffold35156	---NA---	542
Gh_000928	[BLASTED, MAPPED]	SOAP.k35.SOAP.k35.SOAP.k35.scaffold35192	meiotically up-regulated gene 60 protein	1016	4	1.59224e-43	52.5	2	F:GO:0003676; F:GO:0003723	F:nucleic acid binding; F:RNA binding
Gh_000929	[BLASTED, MAPPED]	SOAP.k35.SOAP.k35.SOAP.k35.scaffold35216	aspyridones efflux protein apdF-like	603	20	1.71091e-12	60.36	2	C:GO:0016021; P:GO:0055085	C:integral component of membrane; P:transmembrane transport
Gh_000930	[NO-BLAST]	SOAP.k35.SOAP.k35.SOAP.k35.scaffold35226	---NA---	484
Gh_000931	[BLASTED, MAPPED, ANNOTATED]	SOAP.k35.SOAP.k35.SOAP.k35.scaffold35273	regulatory protein cys-3-like	570	3	2.36095e-31	79.09	2	F:GO:0003700; P:GO:0006355	F:DNA-binding transcription factor activity; P:regulation of transcription, DNA-templated
Gh_000932	[BLASTED, MAPPED]	SOAP.k35.SOAP.k35.SOAP.k35.scaffold35336	putative Na P-type ATPase	822	19	6.38487e-22	55.81	8	F:GO:0000166; F:GO:0005524; P:GO:0006812; C:GO:0016020; C:GO:0016021; F:GO:0016787; F:GO:0019829; P:GO:0099132	F:nucleotide binding; F:ATP binding; P:cation transport; C:membrane; C:integral component of membrane; F:hydrolase activity; F:cation-transporting ATPase activity; P:ATP hydrolysis coupled cation transmembrane transport
Gh_000933	[BLASTED, MAPPED]	SOAP.k35.SOAP.k35.SOAP.k35.scaffold35344	predicted protein	561	1	2.22564e-07	51.38	4	F:GO:0004553; P:GO:0005975; C:GO:0016020; C:GO:0016021	F:hydrolase activity, hydrolyzing O-glycosyl compounds; P:carbohydrate metabolic process; C:membrane; C:integral component of membrane
Gh_000934	[BLASTED, MAPPED]	SOAP.k35.SOAP.k35.SOAP.k35.scaffold35347	putative NAC domain-containing protein	1559	20	7.72074e-93	64.03	4	F:GO:0003677; C:GO:0005634; P:GO:0006351; P:GO:0006355	F:DNA binding; C:nucleus; P:transcription, DNA-templated; P:regulation of transcription, DNA-templated
Gh_000935	[BLASTED, MAPPED, ANNOTATED]	SOAP.k35.SOAP.k35.SOAP.k35.scaffold35364	nucleoside diphosphate kinase 1	572	20	3.01987e-55	85.07	6	F:GO:0004550; F:GO:0005524; P:GO:0006165; P:GO:0006183; P:GO:0006228; P:GO:0006241	F:nucleoside diphosphate kinase activity; F:ATP binding; P:nucleoside diphosphate phosphorylation; P:GTP biosynthetic process; P:UTP biosynthetic process; P:CTP biosynthetic process	EC:2.7.4.6	Nucleoside-diphosphate kinase
Gh_000936	[BLASTED, MAPPED, ANNOTATED]	SOAP.k35.SOAP.k35.SOAP.k35.scaffold35375	serine/threonine-protein kinase ppk4	951	3	4.69019e-43	58.22	1	P:GO:0044237	P:cellular metabolic process
Gh_000937	[NO-BLAST]	SOAP.k35.SOAP.k35.SOAP.k35.scaffold35386	---NA---	400
Gh_000938	[BLASTED]	SOAP.k35.SOAP.k35.SOAP.k35.scaffold35389	hypothetical protein CFP56_07629	412	1	9.47227e-11	82.98
Gh_000939	[NO-BLAST]	SOAP.k35.SOAP.k35.SOAP.k35.scaffold35409	---NA---	492
Gh_000940	[BLASTED, MAPPED]	SOAP.k35.SOAP.k35.SOAP.k35.scaffold35410	putative pumilio homolog 7, chloroplastic	498	20	2.80106e-20	48.08	2	F:GO:0003723; F:GO:0046872	F:RNA binding; F:metal ion binding
Gh_000941	[NO-BLAST]	SOAP.k35.SOAP.k35.SOAP.k35.scaffold35413	---NA---	400
Gh_000942	[BLASTED, MAPPED, ANNOTATED]	SOAP.k35.SOAP.k35.SOAP.k35.scaffold35420	cAMP-dependent protein kinase regulatory subunit-like	1079	20	8.54247e-109	67.28	5	F:GO:0000166; C:GO:0005952; F:GO:0008603; F:GO:0016301; P:GO:0045859	F:nucleotide binding; C:cAMP-dependent protein kinase complex; F:cAMP-dependent protein kinase regulator activity; F:kinase activity; P:regulation of protein kinase activity
Gh_000943	[NO-BLAST]	SOAP.k35.SOAP.k35.SOAP.k35.scaffold35426	---NA---	410
Gh_000944	[NO-BLAST]	SOAP.k35.SOAP.k35.SOAP.k35.scaffold35427	---NA---	582
Gh_000945	[BLASTED, MAPPED]	SOAP.k35.SOAP.k35.SOAP.k35.scaffold35432	trypacidin cluster transcription factor-like	1951	2	1.80635e-05	55.76	5	F:GO:0000981; C:GO:0005634; P:GO:0006355; P:GO:0006357; F:GO:0008270	F:RNA polymerase II transcription factor activity, sequence-specific DNA binding; C:nucleus; P:regulation of transcription, DNA-templated; P:regulation of transcription by RNA polymerase II; F:zinc ion binding
Gh_000946	[NO-BLAST]	SOAP.k35.SOAP.k35.SOAP.k35.scaffold35444	---NA---	394
Gh_000947	[NO-BLAST]	SOAP.k35.SOAP.k35.SOAP.k35.scaffold35463	---NA---	582
Gh_000948	[NO-BLAST]	SOAP.k35.SOAP.k35.SOAP.k35.scaffold35466	---NA---	403
Gh_000949	[NO-BLAST]	SOAP.k35.SOAP.k35.SOAP.k35.scaffold35472	---NA---	440
Gh_000950	[NO-BLAST]	SOAP.k35.SOAP.k35.SOAP.k35.scaffold35478	---NA---	729
Gh_000951	[BLASTED, MAPPED, ANNOTATED]	SOAP.k35.SOAP.k35.SOAP.k35.scaffold35483	protein HIRA	661	20	2.22287e-40	56.17	1	P:GO:1903506	P:regulation of nucleic acid-templated transcription
Gh_000952	[NO-BLAST]	SOAP.k35.SOAP.k35.SOAP.k35.scaffold35491	---NA---	412
Gh_000953	[NO-BLAST]	SOAP.k35.SOAP.k35.SOAP.k35.scaffold35493	---NA---	681
Gh_000954	[BLASTED, MAPPED, ANNOTATED]	SOAP.k35.SOAP.k35.SOAP.k35.scaffold35519	Succinate--CoA ligase [ADP-forming] subunit beta mitochondrial	630	20	4.60568e-08	55.94	8	F:GO:0004775; F:GO:0005507; F:GO:0005524; C:GO:0005739; P:GO:0006099; P:GO:0006104; P:GO:0006105; P:GO:0046686	F:succinate-CoA ligase (ADP-forming) activity; F:copper ion binding; F:ATP binding; C:mitochondrion; P:tricarboxylic acid cycle; P:succinyl-CoA metabolic process; P:succinate metabolic process; P:response to cadmium ion	EC:6.2.1.5	Succinate--CoA ligase (ADP-forming)
Gh_000955	[BLASTED, MAPPED]	SOAP.k35.SOAP.k35.SOAP.k35.scaffold35521	putative transporter	1531	20	2.37005e-76	52.8	2	C:GO:0016021; P:GO:0055085	C:integral component of membrane; P:transmembrane transport
Gh_000956	[NO-BLAST]	SOAP.k35.SOAP.k35.SOAP.k35.scaffold35540	---NA---	502
Gh_000957	[NO-BLAST]	SOAP.k35.SOAP.k35.SOAP.k35.scaffold35548	---NA---	604
Gh_000958	[NO-BLAST]	SOAP.k35.SOAP.k35.SOAP.k35.scaffold35562	---NA---	400
Gh_000959	[BLASTED, MAPPED]	SOAP.k35.SOAP.k35.SOAP.k35.scaffold35579	predicted protein	572	20	6.24978e-61	50.45	6	F:GO:0003824; C:GO:0005739; C:GO:0005747; P:GO:0009651; C:GO:0016020; F:GO:0050662	F:catalytic activity; C:mitochondrion; C:mitochondrial respiratory chain complex I; P:response to salt stress; C:membrane; F:coenzyme binding
Gh_000960	[BLASTED, MAPPED]	SOAP.k35.SOAP.k35.SOAP.k35.scaffold35606	EGF domain-specific O-linked N-acetylglucosamine transferase-like	749	20	5.04365e-88	59.09	4	C:GO:0016020; C:GO:0016021; F:GO:0016740; F:GO:0016757	C:membrane; C:integral component of membrane; F:transferase activity; F:transferase activity, transferring glycosyl groups
Gh_000961	[BLASTED, MAPPED, ANNOTATED]	SOAP.k35.SOAP.k35.SOAP.k35.scaffold35614	P protein-like	626	20	1.29917e-53	78.71	5	F:GO:0004375; C:GO:0005739; C:GO:0005960; P:GO:0006546; P:GO:0055114	F:glycine dehydrogenase (decarboxylating) activity; C:mitochondrion; C:glycine cleavage complex; P:glycine catabolic process; P:oxidation-reduction process	EC:1.4.4.2	Glycine dehydrogenase (aminomethyl-transferring)
Gh_000962	[NO-BLAST]	SOAP.k35.SOAP.k35.SOAP.k35.scaffold35624	---NA---	840
Gh_000963	[BLASTED, MAPPED, ANNOTATED]	SOAP.k35.SOAP.k35.SOAP.k35.scaffold35654	mitogen-activated protein kinase kinase 2	729	20	5.5315e-82	59.15	7	F:GO:0004672; F:GO:0005524; P:GO:0006468; P:GO:0009409; C:GO:0044464; P:GO:0045087; P:GO:0050794	F:protein kinase activity; F:ATP binding; P:protein phosphorylation; P:response to cold; C:cell part; P:innate immune response; P:regulation of cellular process
Gh_000964	[NO-BLAST]	SOAP.k35.SOAP.k35.SOAP.k35.scaffold35667	---NA---	559
Gh_000965	[NO-BLAST]	SOAP.k35.SOAP.k35.SOAP.k35.scaffold35692	---NA---	393
Gh_000966	[BLASTED, MAPPED, ANNOTATED]	SOAP.k35.SOAP.k35.SOAP.k35.scaffold35716	putative serine/threonine-protein kinase iksa	638	4	3.0374e-20	81.45	3	F:GO:0004672; F:GO:0005524; P:GO:0006468	F:protein kinase activity; F:ATP binding; P:protein phosphorylation
Gh_000967	[BLASTED, MAPPED, ANNOTATED]	SOAP.k35.SOAP.k35.SOAP.k35.scaffold35732	5-methyltetrahydropteroyltriglutamate--homocysteine methyltransferase 1	763	20	5.28922e-88	59.25	4	F:GO:0003871; F:GO:0008270; P:GO:0009086; P:GO:0032259	F:5-methyltetrahydropteroyltriglutamate-homocysteine S-methyltransferase activity; F:zinc ion binding; P:methionine biosynthetic process; P:methylation	EC:2.1.1.14	5-methyltetrahydropteroyltriglutamate--homocysteine S-methyltransferase
Gh_000968	[BLASTED, MAPPED]	SOAP.k35.SOAP.k35.SOAP.k35.scaffold35733	ceramide glucosyltransferase	592	3	1.59247e-48	58.04	2	F:GO:0016740; F:GO:0016757	F:transferase activity; F:transferase activity, transferring glycosyl groups
Gh_000969	[BLASTED, MAPPED]	SOAP.k35.SOAP.k35.SOAP.k35.scaffold35738	putative transporter	805	20	1.00737e-21	52.19	5	P:GO:0008152; F:GO:0008410; C:GO:0016021; F:GO:0016740; P:GO:0055085	P:metabolic process; F:CoA-transferase activity; C:integral component of membrane; F:transferase activity; P:transmembrane transport
Gh_000970	[BLASTED]	SOAP.k35.SOAP.k35.SOAP.k35.scaffold35742	FAS1 domain-containing protein NCU02579-like	718	4	5.21424e-09	54.58
Gh_000971	[BLASTED, MAPPED]	SOAP.k35.SOAP.k35.SOAP.k35.scaffold35747	cutinase-like	580	6	3.33653e-12	48.84	4	C:GO:0005576; P:GO:0008152; F:GO:0016787; F:GO:0050525	C:extracellular region; P:metabolic process; F:hydrolase activity; F:cutinase activity
Gh_000972	[NO-BLAST]	SOAP.k35.SOAP.k35.SOAP.k35.scaffold35830	---NA---	703
Gh_000973	[NO-BLAST]	SOAP.k35.SOAP.k35.SOAP.k35.scaffold35837	---NA---	633
Gh_000974	[NO-BLAST]	SOAP.k35.SOAP.k35.SOAP.k35.scaffold35864	---NA---	615
Gh_000975	[BLASTED, MAPPED]	SOAP.k35.SOAP.k35.SOAP.k35.scaffold35867	heterogeneous nuclear ribonucleoprotein F isoform X2	549	20	8.6031e-13	66.38	3	F:GO:0003676; F:GO:0003723; C:GO:0019013	F:nucleic acid binding; F:RNA binding; C:viral nucleocapsid
Gh_000976	[BLASTED]	SOAP.k35.SOAP.k35.SOAP.k35.scaffold35875	lipase 2	573	4	8.12507e-17	73.28
Gh_000977	[BLASTED, MAPPED, ANNOTATED]	SOAP.k35.SOAP.k35.SOAP.k35.scaffold35879	predicted protein	564	20	1.76352e-63	74.46	6	F:GO:0000166; P:GO:0008380; F:GO:0016787; P:GO:0035194; P:GO:0048364; P:GO:0050896	F:nucleotide binding; P:RNA splicing; F:hydrolase activity; P:posttranscriptional gene silencing by RNA; P:root development; P:response to stimulus
Gh_000978	[NO-BLAST]	SOAP.k35.SOAP.k35.SOAP.k35.scaffold35880	---NA---	572
Gh_000979	[BLASTED, MAPPED]	SOAP.k35.SOAP.k35.SOAP.k35.scaffold35881	transcription initiation factor tfiid subunit 14b	934	20	7.95067e-21	57.15	4	F:GO:0003743; C:GO:0005634; P:GO:0006355; P:GO:0006413	F:translation initiation factor activity; C:nucleus; P:regulation of transcription, DNA-templated; P:translational initiation
Gh_000980	[BLASTED, MAPPED, ANNOTATED]	SOAP.k35.SOAP.k35.SOAP.k35.scaffold35888	glutamate dehydrogenase	825	20	5.88129e-108	59.6	2	P:GO:0008152; F:GO:0016639	P:metabolic process; F:oxidoreductase activity, acting on the CH-NH2 group of donors, NAD or NADP as acceptor
Gh_000981	[BLASTED, MAPPED, ANNOTATED]	SOAP.k35.SOAP.k35.SOAP.k35.scaffold35919	B-box zinc finger protein 20-like	684	20	7.24127e-76	83.58	2	C:GO:0005622; F:GO:0008270	C:intracellular; F:zinc ion binding
Gh_000982	[NO-BLAST]	SOAP.k35.SOAP.k35.SOAP.k35.scaffold35931	---NA---	400
Gh_000983	[BLASTED, MAPPED]	SOAP.k35.SOAP.k35.SOAP.k35.scaffold35934	predicted protein	736	20	1.93734e-17	61.84	5	F:GO:0004784; F:GO:0016151; F:GO:0016209; P:GO:0019430; P:GO:0098869	F:superoxide dismutase activity; F:nickel cation binding; F:antioxidant activity; P:removal of superoxide radicals; P:cellular oxidant detoxification
Gh_000984	[NO-BLAST]	SOAP.k35.SOAP.k35.SOAP.k35.scaffold35936	---NA---	586
Gh_000985	[BLASTED, MAPPED, ANNOTATED]	SOAP.k35.SOAP.k35.SOAP.k35.scaffold35944	uncharacterized MscS family protein C2C4.17c-like	702	9	7.48568e-28	71.84	1	C:GO:0016020	C:membrane
Gh_000986	[BLASTED]	SOAP.k35.SOAP.k35.SOAP.k35.scaffold35956	predicted protein	1648	1	6.59996e-52	62.37
Gh_000987	[BLASTED, MAPPED, ANNOTATED]	SOAP.k35.SOAP.k35.SOAP.k35.scaffold35974	cytosolic adenylate kinase	750	20	4.79545e-41	59.9	3	P:GO:0009117; F:GO:0019205; P:GO:1901564	P:nucleotide metabolic process; F:nucleobase-containing compound kinase activity; P:organonitrogen compound metabolic process
Gh_000988	[BLASTED, MAPPED, ANNOTATED]	SOAP.k35.SOAP.k35.SOAP.k35.scaffold35982	dnaJ protein homolog	421	20	3.26225e-43	73.09	5	F:GO:0005524; P:GO:0006457; P:GO:0009408; F:GO:0031072; F:GO:0051082	F:ATP binding; P:protein folding; P:response to heat; F:heat shock protein binding; F:unfolded protein binding
Gh_000989	[BLASTED, MAPPED]	SOAP.k35.SOAP.k35.SOAP.k35.scaffold35991	probable glucan 1,3-beta-glucosidase A	647	20	5.78313e-58	59.64	7	F:GO:0004553; P:GO:0005975; P:GO:0007015; P:GO:0008152; F:GO:0016787; F:GO:0016798; F:GO:0051015	F:hydrolase activity, hydrolyzing O-glycosyl compounds; P:carbohydrate metabolic process; P:actin filament organization; P:metabolic process; F:hydrolase activity; F:hydrolase activity, acting on glycosyl bonds; F:actin filament binding
Gh_000990	[NO-BLAST]	SOAP.k35.SOAP.k35.SOAP.k35.scaffold36020	---NA---	559
Gh_000991	[BLASTED, MAPPED]	SOAP.k35.SOAP.k35.SOAP.k35.scaffold36033	tyrosinase-like protein orsc	814	7	2.11602e-06	48.13	3	P:GO:0008152; F:GO:0016491; P:GO:0055114	P:metabolic process; F:oxidoreductase activity; P:oxidation-reduction process
Gh_000992	[BLASTED, MAPPED, ANNOTATED]	SOAP.k35.SOAP.k35.SOAP.k35.scaffold36039	Glutaminyl-tRNA synthetase	526	20	6.54252e-30	59.29	3	F:GO:0000166; F:GO:0004812; P:GO:0006418	F:nucleotide binding; F:aminoacyl-tRNA ligase activity; P:tRNA aminoacylation for protein translation
Gh_000993	[NO-BLAST]	SOAP.k35.SOAP.k35.SOAP.k35.scaffold36052	---NA---	671
Gh_000994	[BLASTED, MAPPED, ANNOTATED]	SOAP.k35.SOAP.k35.SOAP.k35.scaffold36117	RNA polymerase II transcription factor B subunit 2	1874	20	0	90.64	9	C:GO:0000439; F:GO:0003690; F:GO:0003700; F:GO:0004003; C:GO:0005675; P:GO:0006289; F:GO:0008353; P:GO:0032508; P:GO:0070816	C:core TFIIH complex; F:double-stranded DNA binding; F:DNA-binding transcription factor activity; F:ATP-dependent DNA helicase activity; C:holo TFIIH complex; P:nucleotide-excision repair; F:RNA polymerase II carboxy-terminal domain kinase activity; P:DNA duplex unwinding; P:phosphorylation of RNA polymerase II C-terminal domain	EC:2.7.11; EC:2.7.11.23; EC:3.6.1.3; EC:3.6.1.15	Transferring phosphorus-containing groups; [RNA-polymerase]-subunit kinase; Adenosinetriphosphatase; Nucleoside-triphosphate phosphatase
Gh_000995	[BLASTED, MAPPED, ANNOTATED]	SOAP.k35.SOAP.k35.SOAP.k35.scaffold36143	endonuclease III homolog 1, chloroplastic-like	1498	20	1.32512e-133	71.25	5	F:GO:0003906; P:GO:0006284; F:GO:0016829; F:GO:0019104; F:GO:0051536	F:DNA-(apurinic or apyrimidinic site) endonuclease activity; P:base-excision repair; F:lyase activity; F:DNA N-glycosylase activity; F:iron-sulfur cluster binding
Gh_000996	[BLASTED]	SOAP.k35.SOAP.k35.SOAP.k35.scaffold36189	hypothetical protein CFP56_10305	459	1	1.31828e-26	88.33
Gh_000997	[BLASTED, MAPPED, ANNOTATED]	SOAP.k35.SOAP.k35.SOAP.k35.scaffold36196	60S ribosomal protein L13a-4	1064	20	9.82728e-110	61.48	1	C:GO:0015934	C:large ribosomal subunit
Gh_000998	[BLASTED, MAPPED]	SOAP.k35.SOAP.k35.SOAP.k35.scaffold36198	Retrovirus-related Pol polyprotein from transposon TNT 1-94	370	20	2.4781e-29	60.13	7	F:GO:0003676; F:GO:0003723; F:GO:0003964; P:GO:0006278; P:GO:0015074; F:GO:0016740; F:GO:0016779	F:nucleic acid binding; F:RNA binding; F:RNA-directed DNA polymerase activity; P:RNA-dependent DNA biosynthetic process; P:DNA integration; F:transferase activity; F:nucleotidyltransferase activity
Gh_000999	[BLASTED, MAPPED]	SOAP.k35.SOAP.k35.SOAP.k35.scaffold36261	ketosamine-3-kinase-like	338	2	1.90905e-20	69.45	2	F:GO:0016301; P:GO:0016310	F:kinase activity; P:phosphorylation
Gh_001000	[BLASTED, MAPPED]	SOAP.k35.SOAP.k35.SOAP.k35.scaffold36266	predicted protein	875	1	3.14061e-05	56.9	9	F:GO:0003677; F:GO:0003700; F:GO:0003707; C:GO:0005634; P:GO:0006351; P:GO:0006355; F:GO:0008270; P:GO:0043401; F:GO:0043565	F:DNA binding; F:DNA-binding transcription factor activity; F:steroid hormone receptor activity; C:nucleus; P:transcription, DNA-templated; P:regulation of transcription, DNA-templated; F:zinc ion binding; P:steroid hormone mediated signaling pathway; F:sequence-specific DNA binding
Gh_001001	[BLASTED, MAPPED]	SOAP.k35.SOAP.k35.SOAP.k35.scaffold36348	fatty acyl-CoA synthetase and RNA processing-associated kinase 1-like	2190	4	9.83579e-13	42.86	5	F:GO:0004672; F:GO:0005524; P:GO:0006468; F:GO:0016301; P:GO:0016310	F:protein kinase activity; F:ATP binding; P:protein phosphorylation; F:kinase activity; P:phosphorylation
Gh_001002	[BLASTED, MAPPED, ANNOTATED]	SOAP.k35.SOAP.k35.SOAP.k35.scaffold36444	Retrovirus-related Pol polyprotein from transposon TNT 1-94	791	20	2.07331e-93	88.45	7	F:GO:0003676; F:GO:0003964; F:GO:0004190; P:GO:0006278; P:GO:0006508; F:GO:0008270; P:GO:0015074	F:nucleic acid binding; F:RNA-directed DNA polymerase activity; F:aspartic-type endopeptidase activity; P:RNA-dependent DNA biosynthetic process; P:proteolysis; F:zinc ion binding; P:DNA integration	EC:3.4.23; EC:2.7.7.49	Acting on peptide bonds (peptidases); RNA-directed DNA polymerase
Gh_001003	[BLASTED, MAPPED, ANNOTATED]	SOAP.k35.SOAP.k35.SOAP.k35.scaffold36536	Retrovirus-related Pol polyprotein from transposon TNT 1-94	694	20	1.34869e-48	67.94	4	F:GO:0003676; F:GO:0003824; F:GO:0008270; P:GO:0015074	F:nucleic acid binding; F:catalytic activity; F:zinc ion binding; P:DNA integration
Gh_001004	[NO-BLAST]	SOAP.k35.SOAP.k35.SOAP.k35.scaffold36570	---NA---	906
Gh_001005	[NO-BLAST]	SOAP.k35.SOAP.k35.SOAP.k35.scaffold36620	---NA---	811
Gh_001006	[BLASTED, MAPPED, ANNOTATED]	SOAP.k35.SOAP.k35.SOAP.k35.scaffold36673	heat stress transcription factor A-6b-like	2030	20	8.79081e-155	76.95	5	F:GO:0003700; C:GO:0005634; P:GO:0006355; C:GO:0016020; F:GO:0043565	F:DNA-binding transcription factor activity; C:nucleus; P:regulation of transcription, DNA-templated; C:membrane; F:sequence-specific DNA binding
Gh_001007	[BLASTED, MAPPED, ANNOTATED]	SOAP.k35.SOAP.k35.SOAP.k35.scaffold36675	galactan beta-1,4-galactosyltransferase GALS3-like	2829	20	0	82.76	2	C:GO:0016021; F:GO:0016757	C:integral component of membrane; F:transferase activity, transferring glycosyl groups
Gh_001008	[BLASTED, MAPPED, ANNOTATED]	SOAP.k35.SOAP.k35.SOAP.k35.scaffold36689	HNH endonuclease	1523	20	1.83039e-97	81.47	3	F:GO:0003676; F:GO:0004519; P:GO:0090305	F:nucleic acid binding; F:endonuclease activity; P:nucleic acid phosphodiester bond hydrolysis
Gh_001009	[NO-BLAST]	SOAP.k35.SOAP.k35.SOAP.k35.scaffold36708	---NA---	855
Gh_001010	[BLASTED, MAPPED, ANNOTATED]	SOAP.k35.SOAP.k35.SOAP.k35.scaffold36766	60S ribosomal protein L32-1-like	690	20	1.25069e-63	82.72	3	F:GO:0003735; C:GO:0005840; P:GO:0006412	F:structural constituent of ribosome; C:ribosome; P:translation
Gh_001011	[NO-BLAST]	SOAP.k35.SOAP.k35.SOAP.k35.scaffold36814	---NA---	476
Gh_001012	[BLASTED, MAPPED]	SOAP.k35.SOAP.k35.SOAP.k35.scaffold36899	Retrovirus-related Pol polyprotein from transposon TNT 1-94	418	1	0.000142048	66.67	2	F:GO:0003676; F:GO:0008270	F:nucleic acid binding; F:zinc ion binding
Gh_001013	[BLASTED, MAPPED]	SOAP.k35.SOAP.k35.SOAP.k35.scaffold36962	chromatin remodeling protein EBS-like isoform X2	1824	20	1.22221e-12	49.38	2	F:GO:0003682; F:GO:0046872	F:chromatin binding; F:metal ion binding
Gh_001014	[NO-BLAST]	SOAP.k35.SOAP.k35.SOAP.k35.scaffold36999	---NA---	501
Gh_001015	[BLASTED, MAPPED, ANNOTATED]	SOAP.k35.SOAP.k35.SOAP.k35.scaffold37018	hypothetical protein Ccrd_001115	795	20	1.37341e-12	71.09	1	C:GO:0016020	C:membrane
Gh_001016	[BLASTED, MAPPED, ANNOTATED]	SOAP.k35.SOAP.k35.SOAP.k35.scaffold37025	phosphoenolpyruvate carboxylase kinase 1-like	611	20	7.35599e-25	59.83	4	F:GO:0004674; F:GO:0005488; C:GO:0005622; P:GO:0006468	F:protein serine/threonine kinase activity; F:binding; C:intracellular; P:protein phosphorylation	EC:2.7.11	Transferring phosphorus-containing groups
Gh_001017	[BLASTED, MAPPED, ANNOTATED]	SOAP.k35.SOAP.k35.SOAP.k35.scaffold37066	histone H4	508	20	7.51509e-57	99.23	12	C:GO:0000786; F:GO:0003677; C:GO:0005730; C:GO:0005774; C:GO:0005829; C:GO:0005886; P:GO:0006334; P:GO:0009414; C:GO:0009506; C:GO:0009507; C:GO:0009579; F:GO:0046982	C:nucleosome; F:DNA binding; C:nucleolus; C:vacuolar membrane; C:cytosol; C:plasma membrane; P:nucleosome assembly; P:response to water deprivation; C:plasmodesma; C:chloroplast; C:thylakoid; F:protein heterodimerization activity
Gh_001018	[NO-BLAST]	SOAP.k35.SOAP.k35.SOAP.k35.scaffold37067	---NA---	701
Gh_001019	[BLASTED, MAPPED, ANNOTATED]	SOAP.k35.SOAP.k35.SOAP.k35.scaffold37147	Glycosyl transferase, family 14	2126	20	0	87.33	2	F:GO:0008375; C:GO:0016021	F:acetylglucosaminyltransferase activity; C:integral component of membrane
Gh_001020	[BLASTED, MAPPED, ANNOTATED]	SOAP.k35.SOAP.k35.SOAP.k35.scaffold37149	Peroxisomal nicotinamide adenine dinucleotide carrier	1636	20	1.57825e-96	55.34	10	F:GO:0000295; F:GO:0005346; P:GO:0006862; F:GO:0008514; P:GO:0015711; C:GO:0016021; C:GO:0043231; C:GO:0044444; F:GO:0051184; P:GO:1901264	F:adenine nucleotide transmembrane transporter activity; F:purine ribonucleotide transmembrane transporter activity; P:nucleotide transport; F:organic anion transmembrane transporter activity; P:organic anion transport; C:integral component of membrane; C:intracellular membrane-bounded organelle; C:cytoplasmic part; F:cofactor transmembrane transporter activity; P:carbohydrate derivative transport
Gh_001021	[BLASTED, MAPPED]	SOAP.k35.SOAP.k35.SOAP.k35.scaffold37154	TSL-kinase interacting protein 1	1755	20	8.48453e-144	59.23	2	F:GO:0016301; P:GO:0016310	F:kinase activity; P:phosphorylation
Gh_001022	[BLASTED, MAPPED, ANNOTATED]	SOAP.k35.SOAP.k35.SOAP.k35.scaffold37157	60S ribosomal protein L19-3	1148	20	2.53257e-53	76.39	6	F:GO:0003729; F:GO:0003735; C:GO:0005886; P:GO:0006412; C:GO:0022625; C:GO:0042788	F:mRNA binding; F:structural constituent of ribosome; C:plasma membrane; P:translation; C:cytosolic large ribosomal subunit; C:polysomal ribosome
Gh_001023	[BLASTED, MAPPED, ANNOTATED]	SOAP.k35.SOAP.k35.SOAP.k35.scaffold37206	cytokinin hydroxylase-like	508	20	4.66318e-70	70.63	3	C:GO:0016020; F:GO:0016491; F:GO:0046872	C:membrane; F:oxidoreductase activity; F:metal ion binding
Gh_001024	[BLASTED, MAPPED, ANNOTATED]	SOAP.k35.SOAP.k35.SOAP.k35.scaffold37291	Retrovirus-related Pol polyprotein from transposon TNT 1-94	798	20	2.19364e-42	71.55	5	F:GO:0003676; F:GO:0008270; P:GO:0015074; C:GO:0016021; F:GO:0043531	F:nucleic acid binding; F:zinc ion binding; P:DNA integration; C:integral component of membrane; F:ADP binding
Gh_001025	[BLASTED, MAPPED, ANNOTATED]	SOAP.k35.SOAP.k35.SOAP.k35.scaffold37417	probable inactive receptor kinase At1g48480	2480	20	0	80.41	4	F:GO:0004672; F:GO:0005524; P:GO:0006468; C:GO:0016021	F:protein kinase activity; F:ATP binding; P:protein phosphorylation; C:integral component of membrane
Gh_001026	[NO-BLAST]	SOAP.k35.SOAP.k35.SOAP.k35.scaffold37424	---NA---	573
Gh_001027	[BLASTED, MAPPED, ANNOTATED]	SOAP.k35.SOAP.k35.SOAP.k35.scaffold37425	peptidyl-prolyl cis-trans isomerase CYP71 isoform X1	2425	20	0	95.04	3	P:GO:0000413; F:GO:0003755; P:GO:0006457	P:protein peptidyl-prolyl isomerization; F:peptidyl-prolyl cis-trans isomerase activity; P:protein folding	EC:5.2.1.8	Peptidylprolyl isomerase
Gh_001028	[BLASTED, MAPPED, ANNOTATED]	SOAP.k35.SOAP.k35.SOAP.k35.scaffold37491	3-ketoacyl-CoA synthase 6	1878	20	0	80.81	3	P:GO:0006633; C:GO:0016021; F:GO:0016747	P:fatty acid biosynthetic process; C:integral component of membrane; F:transferase activity, transferring acyl groups other than amino-acyl groups
Gh_001029	[BLASTED, MAPPED, ANNOTATED]	SOAP.k35.SOAP.k35.SOAP.k35.scaffold37509	protein ABHD17C-like	1601	20	0	81.44	1	F:GO:0016787	F:hydrolase activity
Gh_001030	[NO-BLAST]	SOAP.k35.SOAP.k35.SOAP.k35.scaffold37595	---NA---	445
Gh_001031	[NO-BLAST]	SOAP.k35.SOAP.k35.SOAP.k35.scaffold37604	---NA---	1162
Gh_001032	[BLASTED, MAPPED, ANNOTATED]	SOAP.k35.SOAP.k35.SOAP.k35.scaffold37670	IAA-amino acid hydrolase ILR1-like 4	2700	20	0	83.56	2	P:GO:0008152; F:GO:0016787	P:metabolic process; F:hydrolase activity
Gh_001033	[BLASTED, MAPPED, ANNOTATED]	SOAP.k35.SOAP.k35.SOAP.k35.scaffold37688	eukaryotic translation initiation factor 3 subunit K	1054	20	6.2351e-137	87.83	8	P:GO:0001732; F:GO:0003743; C:GO:0005829; C:GO:0005852; P:GO:0006446; C:GO:0016282; C:GO:0033290; F:GO:0043022	P:formation of cytoplasmic translation initiation complex; F:translation initiation factor activity; C:cytosol; C:eukaryotic translation initiation factor 3 complex; P:regulation of translational initiation; C:eukaryotic 43S preinitiation complex; C:eukaryotic 48S preinitiation complex; F:ribosome binding
Gh_001034	[BLASTED, MAPPED, ANNOTATED]	SOAP.k35.SOAP.k35.SOAP.k35.scaffold37716	zinc finger A20 and AN1 domain-containing stress-associated protein 8-like	1384	20	3.06906e-62	66.68	3	F:GO:0003677; F:GO:0008270; C:GO:0016021	F:DNA binding; F:zinc ion binding; C:integral component of membrane
Gh_001035	[BLASTED, MAPPED, ANNOTATED]	SOAP.k35.SOAP.k35.SOAP.k35.scaffold37721	ribosomal RNA small subunit methyltransferase, mitochondrial	795	20	1.77657e-50	62.8	2	P:GO:0006364; F:GO:0008649	P:rRNA processing; F:rRNA methyltransferase activity
Gh_001036	[BLASTED, MAPPED]	SOAP.k35.SOAP.k35.SOAP.k35.scaffold37747	putative transporter	1607	20	1.82358e-20	50.04	5	P:GO:0008152; F:GO:0008410; C:GO:0016021; F:GO:0016740; P:GO:0055085	P:metabolic process; F:CoA-transferase activity; C:integral component of membrane; F:transferase activity; P:transmembrane transport
Gh_001037	[BLASTED, MAPPED, ANNOTATED]	SOAP.k35.SOAP.k35.SOAP.k35.scaffold37757	mitochondrial inner membrane protein OXA1-like	349	20	3.22373e-19	76.88	3	P:GO:0015031; C:GO:0016021; F:GO:0032977	P:protein transport; C:integral component of membrane; F:membrane insertase activity
Gh_001038	[BLASTED]	SOAP.k35.SOAP.k35.SOAP.k35.scaffold37786	hypothetical protein Ccrd_012173	1228	20	1.14484e-143	89.93
Gh_001039	[BLASTED, MAPPED, ANNOTATED]	SOAP.k35.SOAP.k35.SOAP.k35.scaffold37791	protein RMD5 homolog A	2134	20	2.52631e-173	75.94	5	F:GO:0004842; C:GO:0005634; C:GO:0005737; C:GO:0034657; P:GO:0043161	F:ubiquitin-protein transferase activity; C:nucleus; C:cytoplasm; C:GID complex; P:proteasome-mediated ubiquitin-dependent protein catabolic process
Gh_001040	[NO-BLAST]	SOAP.k35.SOAP.k35.SOAP.k35.scaffold37820	---NA---	371
Gh_001041	[NO-BLAST]	SOAP.k35.SOAP.k35.SOAP.k35.scaffold37832	---NA---	630
Gh_001042	[BLASTED, MAPPED, ANNOTATED]	SOAP.k35.SOAP.k35.SOAP.k35.scaffold37838	atpA (mitochondrion)	419	20	1.39027e-30	89.24	6	F:GO:0005524; C:GO:0005739; P:GO:0015986; C:GO:0045261; F:GO:0046933; P:GO:0099132	F:ATP binding; C:mitochondrion; P:ATP synthesis coupled proton transport; C:proton-transporting ATP synthase complex, catalytic core F(1); F:proton-transporting ATP synthase activity, rotational mechanism; P:ATP hydrolysis coupled cation transmembrane transport	EC:3.6.1.3; EC:3.6.1.15	Adenosinetriphosphatase; Nucleoside-triphosphate phosphatase
Gh_001043	[BLASTED, MAPPED]	SOAP.k35.SOAP.k35.SOAP.k35.scaffold37899	NADH dehydrogenase [ubiquinone] iron-sulfur protein 5-B-like	611	20	1.43336e-38	56.77	2	C:GO:0005747; P:GO:0032981	C:mitochondrial respiratory chain complex I; P:mitochondrial respiratory chain complex I assembly
Gh_001044	[BLASTED, MAPPED, ANNOTATED]	SOAP.k35.SOAP.k35.SOAP.k35.scaffold37904	stress enhanced protein 1, chloroplastic	669	20	2.41505e-51	83.58	3	F:GO:0005525; C:GO:0005622; C:GO:0016021	F:GTP binding; C:intracellular; C:integral component of membrane
Gh_001045	[BLASTED, MAPPED, ANNOTATED]	SOAP.k35.SOAP.k35.SOAP.k35.scaffold37997	aspartyl protease family protein 2-like	2219	20	0	84.78	2	F:GO:0004190; P:GO:0006508	F:aspartic-type endopeptidase activity; P:proteolysis	EC:3.4.23	Acting on peptide bonds (peptidases)
Gh_001046	[BLASTED, MAPPED]	SOAP.k35.SOAP.k35.SOAP.k35.scaffold38006	Homeodomain-like protein	2702	20	5.66891e-140	55.58	1	F:GO:0003677	F:DNA binding
Gh_001047	[BLASTED, MAPPED, ANNOTATED]	SOAP.k35.SOAP.k35.SOAP.k35.scaffold38020	polyubiquitin-like isoform X2	737	20	3.50299e-101	94.7	3	C:GO:0005618; C:GO:0005773; F:GO:0043531	C:cell wall; C:vacuole; F:ADP binding
Gh_001048	[BLASTED, MAPPED, ANNOTATED]	SOAP.k35.SOAP.k35.SOAP.k35.scaffold38060	protein cornichon homolog 4-like	980	20	1.36802e-70	91.04	2	C:GO:0016021; P:GO:0016192	C:integral component of membrane; P:vesicle-mediated transport
Gh_001049	[BLASTED, MAPPED, ANNOTATED]	SOAP.k35.SOAP.k35.SOAP.k35.scaffold38139	tRNA-dihydrouridine(20) synthase [NAD(P)+]-like	414	20	6.92496e-35	62.09	4	P:GO:0002943; F:GO:0017150; F:GO:0050660; P:GO:0055114	P:tRNA dihydrouridine synthesis; F:tRNA dihydrouridine synthase activity; F:flavin adenine dinucleotide binding; P:oxidation-reduction process
Gh_001050	[BLASTED, MAPPED, ANNOTATED]	SOAP.k35.SOAP.k35.SOAP.k35.scaffold38155	U2 small nuclear ribonucleoprotein A'	1243	20	5.69718e-112	88.51	7	P:GO:0000398; C:GO:0005730; C:GO:0005829; P:GO:0009409; C:GO:0009507; C:GO:0015030; C:GO:0019013	P:mRNA splicing, via spliceosome; C:nucleolus; C:cytosol; P:response to cold; C:chloroplast; C:Cajal body; C:viral nucleocapsid
Gh_001051	[NO-BLAST]	SOAP.k35.SOAP.k35.SOAP.k35.scaffold38172	---NA---	770
Gh_001052	[NO-BLAST]	SOAP.k35.SOAP.k35.SOAP.k35.scaffold38265	---NA---	489
Gh_001053	[NO-BLAST]	SOAP.k35.SOAP.k35.SOAP.k35.scaffold38266	---NA---	559
Gh_001054	[BLASTED]	SOAP.k35.SOAP.k35.SOAP.k35.scaffold38269	protein MIZU-KUSSEI 1-like	1257	20	8.73256e-143	80.71
Gh_001055	[BLASTED, MAPPED, ANNOTATED]	SOAP.k35.SOAP.k35.SOAP.k35.scaffold38276	berberine bridge enzyme-like 13	1090	20	1.17165e-160	81.33	3	F:GO:0016614; F:GO:0050660; P:GO:0055114	F:oxidoreductase activity, acting on CH-OH group of donors; F:flavin adenine dinucleotide binding; P:oxidation-reduction process
Gh_001056	[NO-BLAST]	SOAP.k35.SOAP.k35.SOAP.k35.scaffold38293	---NA---	817
Gh_001057	[NO-BLAST]	SOAP.k35.SOAP.k35.SOAP.k35.scaffold38298	---NA---	458
Gh_001058	[BLASTED, MAPPED]	SOAP.k35.SOAP.k35.SOAP.k35.scaffold38336	protein PHOSPHATE STARVATION RESPONSE 2-like	1686	20	1.40442e-164	62.65	4	F:GO:0003677; C:GO:0005634; P:GO:0006351; P:GO:0006355	F:DNA binding; C:nucleus; P:transcription, DNA-templated; P:regulation of transcription, DNA-templated
Gh_001059	[NO-BLAST]	SOAP.k35.SOAP.k35.SOAP.k35.scaffold38438	---NA---	616
Gh_001060	[BLASTED, MAPPED, ANNOTATED]	SOAP.k35.SOAP.k35.SOAP.k35.scaffold38471	cation/H(+) antiporter 18	456	20	3.53651e-16	79.64	3	F:GO:0015299; C:GO:0016021; P:GO:1902600	F:solute:proton antiporter activity; C:integral component of membrane; P:proton transmembrane transport
Gh_001061	[BLASTED]	SOAP.k35.SOAP.k35.SOAP.k35.scaffold38519	F-box/FBD/LRR-repeat protein At1g13570-like	525	20	1.26316e-33	57.1
Gh_001062	[BLASTED, MAPPED]	SOAP.k35.SOAP.k35.SOAP.k35.scaffold38529	protein argonaute 5-like	503	20	1.31736e-12	53.28	6	F:GO:0003676; C:GO:0005829; P:GO:0009615; P:GO:0009814; P:GO:0031047; P:GO:0060145	F:nucleic acid binding; C:cytosol; P:response to virus; P:defense response, incompatible interaction; P:gene silencing by RNA; P:viral gene silencing in virus induced gene silencing
Gh_001063	[NO-BLAST]	SOAP.k35.SOAP.k35.SOAP.k35.scaffold38606	---NA---	385
Gh_001064	[BLASTED, MAPPED, ANNOTATED]	SOAP.k35.SOAP.k35.SOAP.k35.scaffold38628	succinate dehydrogenase [ubiquinone] flavoprotein subunit, mitochondrial	2326	20	0	78.39	8	C:GO:0005749; P:GO:0006099; P:GO:0006121; F:GO:0008177; F:GO:0009055; P:GO:0009061; C:GO:0045282; F:GO:0050660	C:mitochondrial respiratory chain complex II, succinate dehydrogenase complex (ubiquinone); P:tricarboxylic acid cycle; P:mitochondrial electron transport, succinate to ubiquinone; F:succinate dehydrogenase (ubiquinone) activity; F:electron transfer activity; P:anaerobic respiration; C:plasma membrane succinate dehydrogenase complex; F:flavin adenine dinucleotide binding	EC:1.3.99.1; EC:1.3.5.1	Deleted entry; Succinate dehydrogenase (quinone)
Gh_001065	[BLASTED, MAPPED]	SOAP.k35.SOAP.k35.SOAP.k35.scaffold38656	hypothetical protein PHYPA_029353	2222	20	1.43505e-30	46.99	3	F:GO:0003677; P:GO:0006313; P:GO:0015074	F:DNA binding; P:transposition, DNA-mediated; P:DNA integration
Gh_001066	[BLASTED, MAPPED, ANNOTATED]	SOAP.k35.SOAP.k35.SOAP.k35.scaffold38670	mediator of RNA polymerase II transcription subunit 18	1212	20	2.00066e-125	93.98	23	F:GO:0003712; P:GO:0006357; P:GO:0006369; P:GO:0009723; P:GO:0009737; P:GO:0010219; C:GO:0016592; P:GO:0031554; P:GO:0032784; P:GO:0035196; P:GO:0045892; P:GO:0048440; P:GO:0048441; P:GO:0048442; P:GO:0048443; P:GO:0048510; P:GO:0048833; C:GO:0070847; P:GO:1900150; P:GO:2000028; P:GO:2000031; P:GO:2000142; P:GO:2001253	F:transcription coregulator activity; P:regulation of transcription by RNA polymerase II; P:termination of RNA polymerase II transcription; P:response to ethylene; P:response to abscisic acid; P:regulation of vernalization response; C:mediator complex; P:regulation of DNA-templated transcription, termination; P:regulation of DNA-templated transcription, elongation; P:production of miRNAs involved…
Gh_001067	[BLASTED]	SOAP.k35.SOAP.k35.SOAP.k35.scaffold38697	hypothetical protein CFP56_64564	1146	2	6.93445e-91	88.26
Gh_001068	[BLASTED]	SOAP.k35.SOAP.k35.SOAP.k35.scaffold38718	polyubiquitin 10	1226	20	1.87208e-99	64.34
Gh_001069	[BLASTED, MAPPED, ANNOTATED]	SOAP.k35.SOAP.k35.SOAP.k35.scaffold38734	CDGSH iron-sulfur domain-containing protein NEET	784	20	1.84381e-51	85.1	6	C:GO:0005739; C:GO:0009570; P:GO:0010150; F:GO:0051537; P:GO:0055072; P:GO:0072593	C:mitochondrion; C:chloroplast stroma; P:leaf senescence; F:2 iron, 2 sulfur cluster binding; P:iron ion homeostasis; P:reactive oxygen species metabolic process
Gh_001070	[NO-BLAST]	SOAP.k35.SOAP.k35.SOAP.k35.scaffold38746	---NA---	772
Gh_001071	[BLASTED, MAPPED, ANNOTATED]	SOAP.k35.SOAP.k35.SOAP.k35.scaffold38756	leucine-rich repeat protein 2-like	1192	20	5.40459e-89	94.57	5	F:GO:0004675; C:GO:0005886; P:GO:0006468; P:GO:0007178; C:GO:0016021	F:transmembrane receptor protein serine/threonine kinase activity; C:plasma membrane; P:protein phosphorylation; P:transmembrane receptor protein serine/threonine kinase signaling pathway; C:integral component of membrane	EC:2.7.11	Transferring phosphorus-containing groups
Gh_001072	[BLASTED, MAPPED, ANNOTATED]	SOAP.k35.SOAP.k35.SOAP.k35.scaffold38782	P-loop containing nucleoside triphosphate hydrolase	985	20	1.01407e-43	92.02	3	F:GO:0008146; C:GO:0016021; F:GO:0016787	F:sulfotransferase activity; C:integral component of membrane; F:hydrolase activity
Gh_001073	[NO-BLAST]	SOAP.k35.SOAP.k35.SOAP.k35.scaffold38805	---NA---	479
Gh_001074	[NO-BLAST]	SOAP.k35.SOAP.k35.SOAP.k35.scaffold38818	---NA---	354
Gh_001075	[BLASTED, MAPPED]	SOAP.k35.SOAP.k35.SOAP.k35.scaffold38889	protein TOXD-like	909	8	1.8392e-32	52.35	4	C:GO:0016020; C:GO:0016021; F:GO:0016491; P:GO:0055114	C:membrane; C:integral component of membrane; F:oxidoreductase activity; P:oxidation-reduction process
Gh_001076	[BLASTED, MAPPED, ANNOTATED]	SOAP.k35.SOAP.k35.SOAP.k35.scaffold38924	60S ribosomal protein L19-3-like	1492	20	2.54069e-114	98.91	3	F:GO:0003735; P:GO:0006412; C:GO:0022625	F:structural constituent of ribosome; P:translation; C:cytosolic large ribosomal subunit
Gh_001077	[BLASTED]	SOAP.k35.SOAP.k35.SOAP.k35.scaffold38940	COBW domain-containing protein 1	1474	20	0	82.67
Gh_001078	[BLASTED, MAPPED, ANNOTATED]	SOAP.k35.SOAP.k35.SOAP.k35.scaffold38941	probable methionine--tRNA ligase	1788	20	9.07846e-106	70.52	6	F:GO:0000166; F:GO:0003723; F:GO:0004812; C:GO:0005829; P:GO:0006418; C:GO:0032991	F:nucleotide binding; F:RNA binding; F:aminoacyl-tRNA ligase activity; C:cytosol; P:tRNA aminoacylation for protein translation; C:protein-containing complex
Gh_001079	[BLASTED, MAPPED, ANNOTATED]	SOAP.k35.SOAP.k35.SOAP.k35.scaffold38956	two-component response regulator-like APRR2 isoform X1	3324	20	0	65.35	1	P:GO:0050794	P:regulation of cellular process
Gh_001080	[BLASTED, MAPPED, ANNOTATED]	SOAP.k35.SOAP.k35.SOAP.k35.scaffold38961	60S ribosomal protein L34	719	20	1.31224e-57	76.38	3	F:GO:0003735; C:GO:0005840; P:GO:0006412	F:structural constituent of ribosome; C:ribosome; P:translation
Gh_001081	[BLASTED, MAPPED, ANNOTATED]	SOAP.k35.SOAP.k35.SOAP.k35.scaffold38983	embryo-specific protein ATS3A-like	1057	20	1.37638e-102	73.37	1	C:GO:0016020	C:membrane
Gh_001082	[BLASTED, MAPPED, ANNOTATED]	SOAP.k35.SOAP.k35.SOAP.k35.scaffold39008	protein LOL1	1177	20	3.10113e-60	97.87	2	P:GO:0034051; P:GO:0045595	P:negative regulation of plant-type hypersensitive response; P:regulation of cell differentiation
Gh_001083	[BLASTED, MAPPED, ANNOTATED]	SOAP.k35.SOAP.k35.SOAP.k35.scaffold39027	predicted protein	1824	20	0	90.21	7	F:GO:0005524; P:GO:0010628; C:GO:0030027; C:GO:0030175; C:GO:0036156; C:GO:0044297; P:GO:0090131	F:ATP binding; P:positive regulation of gene expression; C:lamellipodium; C:filopodium; C:inner dynein arm; C:cell body; P:mesenchyme migration
Gh_001084	[BLASTED, MAPPED, ANNOTATED]	SOAP.k35.SOAP.k35.SOAP.k35.scaffold39060	Retrovirus-related Pol polyprotein from transposon TNT 1-94	1066	20	1.35654e-50	70.11	3	F:GO:0003824; F:GO:0005488; P:GO:0044237	F:catalytic activity; F:binding; P:cellular metabolic process
Gh_001085	[NO-BLAST]	SOAP.k35.SOAP.k35.SOAP.k35.scaffold39074	---NA---	522
Gh_001086	[BLASTED, MAPPED, ANNOTATED]	SOAP.k35.SOAP.k35.SOAP.k35.scaffold39078	INO80 complex subunit D-like	1509	20	1.35071e-134	75.89	6	C:GO:0000123; F:GO:0003677; P:GO:0043967; F:GO:0043995; F:GO:0043996; F:GO:0046972	C:histone acetyltransferase complex; F:DNA binding; P:histone H4 acetylation; F:histone acetyltransferase activity (H4-K5 specific); F:histone acetyltransferase activity (H4-K8 specific); F:histone acetyltransferase activity (H4-K16 specific)	EC:2.3.1.48	Histone acetyltransferase
Gh_001087	[NO-BLAST]	SOAP.k35.SOAP.k35.SOAP.k35.scaffold39088	---NA---	340
Gh_001088	[BLASTED, MAPPED, ANNOTATED]	SOAP.k35.SOAP.k35.SOAP.k35.scaffold39262	serine/threonine-protein kinase HT1-like	1617	20	0	81.98	5	F:GO:0004712; F:GO:0005524; C:GO:0005622; P:GO:0006468; P:GO:0035556	F:protein serine/threonine/tyrosine kinase activity; F:ATP binding; C:intracellular; P:protein phosphorylation; P:intracellular signal transduction	EC:2.7.12.1	Dual-specificity kinase
Gh_001089	[BLASTED, MAPPED, ANNOTATED]	SOAP.k35.SOAP.k35.SOAP.k35.scaffold39311	probable metal-nicotianamine transporter YSL6	2772	20	0	93.22	4	C:GO:0005774; C:GO:0016021; F:GO:0022857; P:GO:0055085	C:vacuolar membrane; C:integral component of membrane; F:transmembrane transporter activity; P:transmembrane transport
Gh_001090	[NO-BLAST]	SOAP.k35.SOAP.k35.SOAP.k35.scaffold39318	---NA---	429
Gh_001091	[BLASTED, MAPPED, ANNOTATED]	SOAP.k35.SOAP.k35.SOAP.k35.scaffold39333	uracil-DNA glycosylase, mitochondrial	1230	20	0	82.64	4	F:GO:0004844; C:GO:0005634; C:GO:0005739; P:GO:0097510	F:uracil DNA N-glycosylase activity; C:nucleus; C:mitochondrion; P:base-excision repair, AP site formation via deaminated base removal
Gh_001092	[BLASTED, MAPPED, ANNOTATED]	SOAP.k35.SOAP.k35.SOAP.k35.scaffold39348	putative 3,4-dihydroxy-2-butanone kinase	422	15	1.02687e-38	55.37	3	F:GO:0004371; P:GO:0006071; P:GO:0016310	F:glycerone kinase activity; P:glycerol metabolic process; P:phosphorylation	EC:2.7.1.29	Glycerone kinase
Gh_001093	[NO-BLAST]	SOAP.k35.SOAP.k35.SOAP.k35.scaffold39361	---NA---	453
Gh_001094	[BLASTED]	SOAP.k35.SOAP.k35.SOAP.k35.scaffold39410	UvrABC system C protein	699	20	5.39844e-33	94.33
Gh_001095	[BLASTED, MAPPED, ANNOTATED]	SOAP.k35.SOAP.k35.SOAP.k35.scaffold39428	protein trichome birefringence-like 26	2232	20	0	74.68	1	C:GO:0016021	C:integral component of membrane
Gh_001096	[NO-BLAST]	SOAP.k35.SOAP.k35.SOAP.k35.scaffold39438	---NA---	532
Gh_001097	[BLASTED, MAPPED]	SOAP.k35.SOAP.k35.SOAP.k35.scaffold39440	disease resistance protein At4g27190-like	757	20	5.76796e-16	55.12	1	F:GO:0043531	F:ADP binding
Gh_001098	[BLASTED, MAPPED, ANNOTATED]	SOAP.k35.SOAP.k35.SOAP.k35.scaffold39441	dolichyl-diphosphooligosaccharide--protein glycosyltransferase subunit DAD1	338	20	2.12878e-24	69.33	3	F:GO:0004576; P:GO:0006487; C:GO:0008250	F:oligosaccharyl transferase activity; P:protein N-linked glycosylation; C:oligosaccharyltransferase complex
Gh_001099	[BLASTED, MAPPED, ANNOTATED]	SOAP.k35.SOAP.k35.SOAP.k35.scaffold39443	Armadillo-like helical	3310	20	0	75.28	1	C:GO:0016021	C:integral component of membrane
Gh_001100	[BLASTED]	SOAP.k35.SOAP.k35.SOAP.k35.scaffold39445	uncharacterized protein LOC111877673	1060	20	9.7133e-121	70.82
Gh_001101	[NO-BLAST]	SOAP.k35.SOAP.k35.SOAP.k35.scaffold39464	---NA---	493
Gh_001102	[BLASTED, MAPPED, ANNOTATED]	SOAP.k35.SOAP.k35.SOAP.k35.scaffold39523	hypothetical protein LSAT_1X66140	488	1	5.28271e-07	76.36	1	C:GO:0016020	C:membrane
Gh_001103	[NO-BLAST]	SOAP.k35.SOAP.k35.SOAP.k35.scaffold39577	---NA---	730
Gh_001104	[NO-BLAST]	SOAP.k35.SOAP.k35.SOAP.k35.scaffold39613	---NA---	564
Gh_001105	[BLASTED, MAPPED]	SOAP.k35.SOAP.k35.SOAP.k35.scaffold39678	inositol transporter 1-like	1709	20	2.11987e-24	46.57	6	F:GO:0005215; P:GO:0008643; C:GO:0016020; C:GO:0016021; F:GO:0022857; P:GO:0055085	F:transporter activity; P:carbohydrate transport; C:membrane; C:integral component of membrane; F:transmembrane transporter activity; P:transmembrane transport
Gh_001106	[BLASTED, MAPPED]	SOAP.k35.SOAP.k35.SOAP.k35.scaffold39697	mimitin, mitochondrial isoform X1	500	20	2.7869e-09	53.77	9	C:GO:0005739; C:GO:0005743; F:GO:0008137; F:GO:0009055; C:GO:0016020; P:GO:0022900; C:GO:0030964; P:GO:0055114; C:GO:0070469	C:mitochondrion; C:mitochondrial inner membrane; F:NADH dehydrogenase (ubiquinone) activity; F:electron transfer activity; C:membrane; P:electron transport chain; C:NADH dehydrogenase complex; P:oxidation-reduction process; C:respiratory chain
Gh_001107	[NO-BLAST]	SOAP.k35.SOAP.k35.SOAP.k35.scaffold39699	---NA---	350
Gh_001108	[BLASTED, MAPPED, ANNOTATED]	SOAP.k35.SOAP.k35.SOAP.k35.scaffold39708	formate-tetrahydrofolate ligase	996	20	1.18436e-68	69.31	1	F:GO:0016874	F:ligase activity
Gh_001109	[NO-BLAST]	SOAP.k35.SOAP.k35.SOAP.k35.scaffold39718	---NA---	368
Gh_001110	[BLASTED]	SOAP.k35.SOAP.k35.SOAP.k35.scaffold39729	deSI-like protein At4g17486	1342	20	1.0848e-105	88.3
Gh_001111	[NO-BLAST]	SOAP.k35.SOAP.k35.SOAP.k35.scaffold39760	---NA---	572
Gh_001112	[BLASTED, MAPPED, ANNOTATED]	SOAP.k35.SOAP.k35.SOAP.k35.scaffold39895	B-box zinc finger protein 22-like isoform X1	598	20	1.38384e-24	97.7	2	C:GO:0005622; F:GO:0008270	C:intracellular; F:zinc ion binding
Gh_001113	[BLASTED, MAPPED, ANNOTATED]	SOAP.k35.SOAP.k35.SOAP.k35.scaffold39935	predicted protein	2546	20	1.55618e-167	63.23	6	F:GO:0003723; F:GO:0004349; C:GO:0005634; C:GO:0005829; P:GO:0006561; P:GO:0042255	F:RNA binding; F:glutamate 5-kinase activity; C:nucleus; C:cytosol; P:proline biosynthetic process; P:ribosome assembly	EC:2.7.2.11	Glutamate 5-kinase
Gh_001114	[NO-BLAST]	SOAP.k35.SOAP.k35.SOAP.k35.scaffold39948	---NA---	468
Gh_001115	[NO-BLAST]	SOAP.k35.SOAP.k35.SOAP.k35.scaffold39987	---NA---	429
Gh_001116	[BLASTED, MAPPED, ANNOTATED]	SOAP.k35.SOAP.k35.SOAP.k35.scaffold39999	histone H4	791	20	2.3097e-30	97.99	8	C:GO:0000786; F:GO:0003677; F:GO:0004619; C:GO:0005634; P:GO:0006096; P:GO:0006334; P:GO:0006352; F:GO:0046982	C:nucleosome; F:DNA binding; F:phosphoglycerate mutase activity; C:nucleus; P:glycolytic process; P:nucleosome assembly; P:DNA-templated transcription, initiation; F:protein heterodimerization activity	EC:5.4.2.1	Intramolecular transferases
Gh_001117	[BLASTED, MAPPED]	SOAP.k35.SOAP.k35.SOAP.k35.scaffold40034	zinc finger MYM-type protein 1-like	2806	20	4.07926e-151	70.29	1	F:GO:0046983	F:protein dimerization activity
Gh_001118	[BLASTED, MAPPED]	SOAP.k35.SOAP.k35.SOAP.k35.scaffold40076	aldose reductase	1492	20	5.67889e-59	59.81	2	F:GO:0016491; P:GO:0055114	F:oxidoreductase activity; P:oxidation-reduction process
Gh_001119	[BLASTED]	SOAP.k35.SOAP.k35.SOAP.k35.scaffold40103	uncharacterized protein LOC110864372 isoform X1	3459	20	0	80.86
Gh_001120	[BLASTED, MAPPED, ANNOTATED]	SOAP.k35.SOAP.k35.SOAP.k35.scaffold40147	protein SUPPRESSOR OF PHYA-105 1-like isoform X1	2810	20	0	71.39	5	F:GO:0005488; P:GO:0009639; F:GO:0016301; P:GO:0016310; P:GO:0050789	F:binding; P:response to red or far red light; F:kinase activity; P:phosphorylation; P:regulation of biological process
Gh_001121	[BLASTED, MAPPED, ANNOTATED]	SOAP.k35.SOAP.k35.SOAP.k35.scaffold40183	Retrovirus-related Pol polyprotein from transposon TNT 1-94	1242	20	1.31578e-150	76.95	4	F:GO:0003676; F:GO:0003964; P:GO:0006278; P:GO:0015074	F:nucleic acid binding; F:RNA-directed DNA polymerase activity; P:RNA-dependent DNA biosynthetic process; P:DNA integration	EC:2.7.7.49	RNA-directed DNA polymerase
Gh_001122	[NO-BLAST]	SOAP.k35.SOAP.k35.SOAP.k35.scaffold40218	---NA---	1018
Gh_001123	[BLASTED]	SOAP.k35.SOAP.k35.SOAP.k35.scaffold40241	hypothetical protein M569_02123, partial	592	1	3.59325e-25	61.98
Gh_001124	[NO-BLAST]	SOAP.k35.SOAP.k35.SOAP.k35.scaffold40329	---NA---	897
Gh_001125	[NO-BLAST]	SOAP.k35.SOAP.k35.SOAP.k35.scaffold40345	---NA---	874
Gh_001126	[NO-BLAST]	SOAP.k35.SOAP.k35.SOAP.k35.scaffold40375	---NA---	868
Gh_001127	[NO-BLAST]	SOAP.k35.SOAP.k35.SOAP.k35.scaffold40406	---NA---	719
Gh_001128	[BLASTED, MAPPED, ANNOTATED]	SOAP.k35.SOAP.k35.SOAP.k35.scaffold40428	glycogen [starch] synthase-like	1824	4	1.21455e-81	80.94	2	F:GO:0004373; P:GO:0005978	F:glycogen (starch) synthase activity; P:glycogen biosynthetic process	EC:2.4.1.11	Glycogen(starch) synthase
Gh_001129	[BLASTED, MAPPED, ANNOTATED]	SOAP.k35.SOAP.k35.SOAP.k35.scaffold40471	4-amino-5-hydroxymethyl-2-methylpyrimidine phosphate synthase-like	751	5	7.93015e-95	72.54	1	P:GO:0009228	P:thiamine biosynthetic process
Gh_001130	[BLASTED]	SOAP.k35.SOAP.k35.SOAP.k35.scaffold40503	hypothetical protein BVRB_018590	346	1	8.7704e-07	73.53
Gh_001131	[NO-BLAST]	SOAP.k35.SOAP.k35.SOAP.k35.scaffold40538	---NA---	692
Gh_001132	[BLASTED, MAPPED, ANNOTATED]	SOAP.k35.SOAP.k35.SOAP.k35.scaffold40546	Interactor of constitutive active ROPs 2	1807	20	4.77167e-168	68.95	1	C:GO:0016020	C:membrane
Gh_001133	[BLASTED, MAPPED, ANNOTATED]	SOAP.k35.SOAP.k35.SOAP.k35.scaffold40551	protein NETWORKED 1D-like	6154	20	0	68.75	1	F:GO:0003779	F:actin binding
Gh_001134	[BLASTED, MAPPED]	SOAP.k35.SOAP.k35.SOAP.k35.scaffold40562	protein FMP42-like	1103	6	5.44577e-48	58.8	8	F:GO:0003924; F:GO:0005525; P:GO:0006614; F:GO:0008312; C:GO:0016021; F:GO:0022857; C:GO:0048500; P:GO:0055085	F:GTPase activity; F:GTP binding; P:SRP-dependent cotranslational protein targeting to membrane; F:7S RNA binding; C:integral component of membrane; F:transmembrane transporter activity; C:signal recognition particle; P:transmembrane transport
Gh_001135	[BLASTED, MAPPED, ANNOTATED]	SOAP.k35.SOAP.k35.SOAP.k35.scaffold40576	ETO1-like protein 1	3735	20	0	87.63	2	P:GO:0010364; F:GO:0016740	P:regulation of ethylene biosynthetic process; F:transferase activity
Gh_001136	[NO-BLAST]	SOAP.k35.SOAP.k35.SOAP.k35.scaffold40602	---NA---	376
Gh_001137	[BLASTED, MAPPED, ANNOTATED]	SOAP.k35.SOAP.k35.SOAP.k35.scaffold40660	serine/arginine-rich splicing factor RSZ22-like	1521	20	2.06233e-57	74.77	2	F:GO:0003723; F:GO:0008270	F:RNA binding; F:zinc ion binding
Gh_001138	[BLASTED, MAPPED, ANNOTATED]	SOAP.k35.SOAP.k35.SOAP.k35.scaffold40682	sugar transporter STL1-like	523	18	3.59823e-27	63.21	2	F:GO:0005215; P:GO:0006810	F:transporter activity; P:transport
Gh_001139	[NO-BLAST]	SOAP.k35.SOAP.k35.SOAP.k35.scaffold40714	---NA---	710
Gh_001140	[BLASTED, MAPPED, ANNOTATED]	SOAP.k35.SOAP.k35.SOAP.k35.scaffold40719	phosphate-repressible phosphate permease	646	20	1.73039e-22	66.82	3	P:GO:0006817; C:GO:0016021; P:GO:0055085	P:phosphate ion transport; C:integral component of membrane; P:transmembrane transport
Gh_001141	[BLASTED, MAPPED, ANNOTATED]	SOAP.k35.SOAP.k35.SOAP.k35.scaffold40749	R3H domain-containing protein 1-like	2478	20	0	76.91	1	F:GO:0003676	F:nucleic acid binding
Gh_001142	[BLASTED, MAPPED, ANNOTATED]	SOAP.k35.SOAP.k35.SOAP.k35.scaffold40764	Zinc finger, C2H2	763	20	1.25575e-72	60.43	2	F:GO:0003676; F:GO:0008270	F:nucleic acid binding; F:zinc ion binding
Gh_001143	[BLASTED, MAPPED, ANNOTATED]	SOAP.k35.SOAP.k35.SOAP.k35.scaffold40771	probable trehalase isoform X1	2945	20	0	48.15	2	F:GO:0004555; P:GO:0005991	F:alpha,alpha-trehalase activity; P:trehalose metabolic process	EC:3.2.1.28	Alpha,alpha-trehalase
Gh_001144	[BLASTED]	SOAP.k35.SOAP.k35.SOAP.k35.scaffold40788	IRK-interacting protein	1574	20	0	86.81
Gh_001145	[BLASTED, MAPPED, ANNOTATED]	SOAP.k35.SOAP.k35.SOAP.k35.scaffold40790	Apple-like protein	833	20	1.01217e-30	72.5	5	F:GO:0000166; F:GO:0004674; C:GO:0005886; P:GO:0006468; P:GO:0007154	F:nucleotide binding; F:protein serine/threonine kinase activity; C:plasma membrane; P:protein phosphorylation; P:cell communication	EC:2.7.11	Transferring phosphorus-containing groups
Gh_001146	[BLASTED, MAPPED, ANNOTATED]	SOAP.k35.SOAP.k35.SOAP.k35.scaffold40806	probable protein S-acyltransferase 16	1389	20	3.17876e-156	85.97	4	C:GO:0016021; F:GO:0016491; F:GO:0019706; P:GO:0055114	C:integral component of membrane; F:oxidoreductase activity; F:protein-cysteine S-palmitoyltransferase activity; P:oxidation-reduction process	EC:2.3.1.225	Protein S-acyltransferase
Gh_001147	[NO-BLAST]	SOAP.k35.SOAP.k35.SOAP.k35.scaffold40816	---NA---	530
Gh_001148	[BLASTED, MAPPED, ANNOTATED]	SOAP.k35.SOAP.k35.SOAP.k35.scaffold40834	lysine-specific demethylase JMJ25	3278	20	0	76.81	8	C:GO:0000785; F:GO:0000976; C:GO:0005634; P:GO:0006355; F:GO:0016740; F:GO:0031490; F:GO:0032454; P:GO:0033169	C:chromatin; F:transcription regulatory region sequence-specific DNA binding; C:nucleus; P:regulation of transcription, DNA-templated; F:transferase activity; F:chromatin DNA binding; F:histone demethylase activity (H3-K9 specific); P:histone H3-K9 demethylation
Gh_001149	[NO-BLAST]	SOAP.k35.SOAP.k35.SOAP.k35.scaffold40912	---NA---	515
Gh_001150	[BLASTED, MAPPED, ANNOTATED]	SOAP.k35.SOAP.k35.SOAP.k35.scaffold40914	leucine--tRNA ligase, cytoplasmic-like	3659	20	0	88.77	8	F:GO:0002161; F:GO:0004823; F:GO:0004832; F:GO:0005524; C:GO:0005829; P:GO:0006429; P:GO:0006438; P:GO:0106074	F:aminoacyl-tRNA editing activity; F:leucine-tRNA ligase activity; F:valine-tRNA ligase activity; F:ATP binding; C:cytosol; P:leucyl-tRNA aminoacylation; P:valyl-tRNA aminoacylation; P:aminoacyl-tRNA metabolism involved in translational fidelity	EC:6.1.1.4; EC:6.1.1.9; EC:3.1.1.1	Leucine--tRNA ligase; Valine--tRNA ligase; Carboxylesterase
Gh_001151	[BLASTED]	SOAP.k35.SOAP.k35.SOAP.k35.scaffold40917	hypothetical protein LSAT_9X28941	764	20	2.00047e-32	86.23
Gh_001152	[NO-BLAST]	SOAP.k35.SOAP.k35.SOAP.k35.scaffold40929	---NA---	489
Gh_001153	[BLASTED, MAPPED, ANNOTATED]	SOAP.k35.SOAP.k35.SOAP.k35.scaffold40945	pentatricopeptide repeat-containing protein At1g52640, mitochondrial	2462	20	0	85.77	7	F:GO:0003723; F:GO:0004519; P:GO:0006004; P:GO:0009451; F:GO:0016757; C:GO:0043231; P:GO:0090305	F:RNA binding; F:endonuclease activity; P:fucose metabolic process; P:RNA modification; F:transferase activity, transferring glycosyl groups; C:intracellular membrane-bounded organelle; P:nucleic acid phosphodiester bond hydrolysis
Gh_001154	[BLASTED, MAPPED]	SOAP.k35.SOAP.k35.SOAP.k35.scaffold40977	putative F-box domain-containing protein	1574	20	2.75975e-85	58.28	2	C:GO:0016020; C:GO:0016021	C:membrane; C:integral component of membrane
Gh_001155	[BLASTED, MAPPED, ANNOTATED]	SOAP.k35.SOAP.k35.SOAP.k35.scaffold41065	glycosyltransferase family 64 protein C4	1482	20	0	85.41	2	C:GO:0016021; F:GO:0016757	C:integral component of membrane; F:transferase activity, transferring glycosyl groups
Gh_001156	[NO-BLAST]	SOAP.k35.SOAP.k35.SOAP.k35.scaffold41074	---NA---	623
Gh_001157	[BLASTED, MAPPED]	SOAP.k35.SOAP.k35.SOAP.k35.scaffold41088	mitochondrial import inner membrane translocase subunit tim54	561	4	5.96203e-06	73.37	5	F:GO:0000981; C:GO:0005634; P:GO:0006355; P:GO:0006357; F:GO:0008270	F:RNA polymerase II transcription factor activity, sequence-specific DNA binding; C:nucleus; P:regulation of transcription, DNA-templated; P:regulation of transcription by RNA polymerase II; F:zinc ion binding
Gh_001158	[BLASTED]	SOAP.k35.SOAP.k35.SOAP.k35.scaffold41090	hypothetical protein SOVF_212770, partial	464	1	0.000317574	82.14
Gh_001159	[BLASTED, MAPPED, ANNOTATED]	SOAP.k35.SOAP.k35.SOAP.k35.scaffold41133	subtilisin-like protease SBT3.17	849	20	4.09095e-50	85.76	2	P:GO:0006508; F:GO:0008233	P:proteolysis; F:peptidase activity
Gh_001160	[BLASTED, MAPPED, ANNOTATED]	SOAP.k35.SOAP.k35.SOAP.k35.scaffold41304	autophagy-related protein 18a	1676	20	0	84.37	17	P:GO:0000422; C:GO:0005634; C:GO:0005829; P:GO:0006497; P:GO:0006979; P:GO:0009414; P:GO:0009651; P:GO:0010150; P:GO:0010508; C:GO:0019898; F:GO:0032266; C:GO:0034045; P:GO:0034497; P:GO:0042594; P:GO:0044804; P:GO:0050832; F:GO:0080025	P:autophagy of mitochondrion; C:nucleus; C:cytosol; P:protein lipidation; P:response to oxidative stress; P:response to water deprivation; P:response to salt stress; P:leaf senescence; P:positive regulation of autophagy; C:extrinsic component of membrane; F:phosphatidylinositol-3-phosphate binding; C:phagophore assembly site membrane; P:protein localization to phagophore assembly site; P:response…
Gh_001161	[BLASTED, MAPPED, ANNOTATED]	SOAP.k35.SOAP.k35.SOAP.k35.scaffold41309	60S ribosomal protein L22-2	619	9	3.11908e-15	85.25	3	F:GO:0003735; C:GO:0005840; P:GO:0006412	F:structural constituent of ribosome; C:ribosome; P:translation
Gh_001162	[BLASTED, MAPPED]	SOAP.k35.SOAP.k35.SOAP.k35.scaffold41390	hypothetical protein OsJ_30517	358	3	2.71746e-17	58.86	7	F:GO:0003676; F:GO:0003729; C:GO:0009507; C:GO:0009570; C:GO:0009579; P:GO:0009735; C:GO:0016020	F:nucleic acid binding; F:mRNA binding; C:chloroplast; C:chloroplast stroma; C:thylakoid; P:response to cytokinin; C:membrane
Gh_001163	[BLASTED]	SOAP.k35.SOAP.k35.SOAP.k35.scaffold41403	F-box/LRR-repeat protein At3g48880	1562	20	0	90.08
Gh_001164	[NO-BLAST]	SOAP.k35.SOAP.k35.SOAP.k35.scaffold41415	---NA---	830
Gh_001165	[BLASTED, MAPPED, ANNOTATED]	SOAP.k35.SOAP.k35.SOAP.k35.scaffold41427	GDSL esterase/lipase At4g10955-like	717	20	4.42595e-87	79.3	2	P:GO:0006629; F:GO:0016787	P:lipid metabolic process; F:hydrolase activity
Gh_001166	[BLASTED, MAPPED]	SOAP.k35.SOAP.k35.SOAP.k35.scaffold41439	atpase inhibitor, mitochondrial	486	1	1.28521e-05	63.75	3	C:GO:0005739; P:GO:0032780; F:GO:0042030	C:mitochondrion; P:negative regulation of ATPase activity; F:ATPase inhibitor activity
Gh_001167	[BLASTED]	SOAP.k35.SOAP.k35.SOAP.k35.scaffold41463	hypothetical protein LSAT_3X40141	462	20	5.05231e-21	70.96
Gh_001168	[BLASTED, MAPPED, ANNOTATED]	SOAP.k35.SOAP.k35.SOAP.k35.scaffold41496	mitochondrial phosphate carrier protein 3, mitochondrial-like	916	20	4.37949e-91	59.23	1	C:GO:0016021	C:integral component of membrane
Gh_001169	[BLASTED, MAPPED, ANNOTATED]	SOAP.k35.SOAP.k35.SOAP.k35.scaffold41542	xanthine dehydrogenase	2108	20	0	67.73	9	F:GO:0004854; F:GO:0004855; F:GO:0005506; F:GO:0009055; F:GO:0016614; P:GO:0022900; F:GO:0043546; F:GO:0050660; F:GO:0051537	F:xanthine dehydrogenase activity; F:xanthine oxidase activity; F:iron ion binding; F:electron transfer activity; F:oxidoreductase activity, acting on CH-OH group of donors; P:electron transport chain; F:molybdopterin cofactor binding; F:flavin adenine dinucleotide binding; F:2 iron, 2 sulfur cluster binding	EC:1.17.3; EC:1.17.1; EC:1.17.1.4; EC:1.17.3.2	Acting on CH or CH(2) groups; Acting on CH or CH(2) groups; Xanthine dehydrogenase; Xanthine oxidase
Gh_001170	[NO-BLAST]	SOAP.k35.SOAP.k35.SOAP.k35.scaffold41554	---NA---	396
Gh_001171	[BLASTED, MAPPED, ANNOTATED]	SOAP.k35.SOAP.k35.SOAP.k35.scaffold41595	photosynthetic NDH subunit of subcomplex B 3, chloroplastic	986	20	1.36342e-94	75.08	5	F:GO:0009055; C:GO:0009507; C:GO:0016020; P:GO:0022900; F:GO:0051536	F:electron transfer activity; C:chloroplast; C:membrane; P:electron transport chain; F:iron-sulfur cluster binding
Gh_001172	[NO-BLAST]	SOAP.k35.SOAP.k35.SOAP.k35.scaffold41625	---NA---	363
Gh_001173	[BLASTED, MAPPED]	SOAP.k35.SOAP.k35.SOAP.k35.scaffold41719	mannan endo-1,6-alpha-mannosidase dcw1	2087	20	1.06869e-113	56.44	6	F:GO:0003824; C:GO:0005840; F:GO:0008496; P:GO:0016052; P:GO:0042254; C:GO:1990904	F:catalytic activity; C:ribosome; F:mannan endo-1,6-alpha-mannosidase activity; P:carbohydrate catabolic process; P:ribosome biogenesis; C:ribonucleoprotein complex
Gh_001174	[NO-BLAST]	SOAP.k35.SOAP.k35.SOAP.k35.scaffold41729	---NA---	949
Gh_001175	[NO-BLAST]	SOAP.k35.SOAP.k35.SOAP.k35.scaffold41744	---NA---	676
Gh_001176	[NO-BLAST]	SOAP.k35.SOAP.k35.SOAP.k35.scaffold41745	---NA---	547
Gh_001177	[BLASTED, MAPPED, ANNOTATED]	SOAP.k35.SOAP.k35.SOAP.k35.scaffold41751	proteasome subunit beta type-1	882	20	1.16242e-151	93.41	5	F:GO:0004298; C:GO:0005634; C:GO:0005737; C:GO:0019774; P:GO:0051603	F:threonine-type endopeptidase activity; C:nucleus; C:cytoplasm; C:proteasome core complex, beta-subunit complex; P:proteolysis involved in cellular protein catabolic process	EC:3.4.25	Acting on peptide bonds (peptidases)
Gh_001178	[BLASTED, MAPPED, ANNOTATED]	SOAP.k35.SOAP.k35.SOAP.k35.scaffold41753	proteasome subunit beta type-1-like	458	20	3.08231e-20	97.87	5	F:GO:0004298; C:GO:0005634; C:GO:0005737; C:GO:0005839; P:GO:0051603	F:threonine-type endopeptidase activity; C:nucleus; C:cytoplasm; C:proteasome core complex; P:proteolysis involved in cellular protein catabolic process	EC:3.4.25	Acting on peptide bonds (peptidases)
Gh_001179	[BLASTED, MAPPED, ANNOTATED]	SOAP.k35.SOAP.k35.SOAP.k35.scaffold41789	Zinc finger protein 271 (Zinc finger protein 7) (HZF7) (Zinc finger protein ZNFphex133) (Epstein-Barr virus-induced zinc finger protein) (ZNF-EB) (CT-ZFP48) (Zinc finger protein	896	20	2.98187e-37	64.24	1	F:GO:0003676	F:nucleic acid binding
Gh_001180	[BLASTED, MAPPED, ANNOTATED]	SOAP.k35.SOAP.k35.SOAP.k35.scaffold41797	Retrovirus-related Pol polyprotein from transposon TNT 1-94	766	20	2.3589e-49	69.45	1	F:GO:0005488	F:binding
Gh_001181	[NO-BLAST]	SOAP.k35.SOAP.k35.SOAP.k35.scaffold41845	---NA---	630
Gh_001182	[BLASTED, MAPPED, ANNOTATED]	SOAP.k35.SOAP.k35.SOAP.k35.scaffold41863	RING/FYVE/PHD zinc finger superfamily protein, putative isoform 1	736	20	3.12502e-22	78.07	2	F:GO:0005488; C:GO:0016020	F:binding; C:membrane
Gh_001183	[BLASTED, MAPPED, ANNOTATED]	SOAP.k35.SOAP.k35.SOAP.k35.scaffold42010	abhydrolase domain-containing protein cgi-58	1694	20	0	78.23	2	F:GO:0016740; F:GO:0016787	F:transferase activity; F:hydrolase activity
Gh_001184	[NO-BLAST]	SOAP.k35.SOAP.k35.SOAP.k35.scaffold42017	---NA---	413
Gh_001185	[BLASTED, MAPPED, ANNOTATED]	SOAP.k35.SOAP.k35.SOAP.k35.scaffold42038	probable 3-deoxy-D-manno-octulosonic acid transferase, mitochondrial isoform X1	1502	20	0	83.7	1	F:GO:0016740	F:transferase activity
Gh_001186	[BLASTED, MAPPED, ANNOTATED]	SOAP.k35.SOAP.k35.SOAP.k35.scaffold42054	choline-phosphate cytidylyltransferase 1-like	623	20	5.07546e-07	85.96	2	F:GO:0003824; P:GO:0009058	F:catalytic activity; P:biosynthetic process
Gh_001187	[BLASTED, MAPPED, ANNOTATED]	SOAP.k35.SOAP.k35.SOAP.k35.scaffold42058	chitin synthase A-like	3407	20	0	58.36	2	F:GO:0004100; P:GO:0006031	F:chitin synthase activity; P:chitin biosynthetic process	EC:2.4.1.16	Chitin synthase
Gh_001188	[BLASTED, MAPPED, ANNOTATED]	SOAP.k35.SOAP.k35.SOAP.k35.scaffold42068	ATP-dependent Clp protease proteolytic subunit 2, mitochondrial-like	1342	20	2.44739e-131	85.53	2	F:GO:0004252; P:GO:0006508	F:serine-type endopeptidase activity; P:proteolysis	EC:3.4.21	Acting on peptide bonds (peptidases)
Gh_001189	[NO-BLAST]	SOAP.k35.SOAP.k35.SOAP.k35.scaffold42075	---NA---	659
Gh_001190	[BLASTED, MAPPED, ANNOTATED]	SOAP.k35.SOAP.k35.SOAP.k35.scaffold42096	myosin-11 isoform X2	3193	20	0	79.01	2	F:GO:0003700; P:GO:0006355	F:DNA-binding transcription factor activity; P:regulation of transcription, DNA-templated
Gh_001191	[BLASTED, MAPPED, ANNOTATED]	SOAP.k35.SOAP.k35.SOAP.k35.scaffold42119	probable glycosyltransferase At5g03795	741	20	3.9843e-46	59.95	2	C:GO:0016020; F:GO:0016740	C:membrane; F:transferase activity
Gh_001192	[NO-BLAST]	SOAP.k35.SOAP.k35.SOAP.k35.scaffold42131	---NA---	515
Gh_001193	[BLASTED]	SOAP.k35.SOAP.k35.SOAP.k35.scaffold42135	hypothetical protein Ccrd_021402	805	20	6.61538e-19	67.39
Gh_001194	[NO-BLAST]	SOAP.k35.SOAP.k35.SOAP.k35.scaffold42178	---NA---	1314
Gh_001195	[BLASTED, MAPPED, ANNOTATED]	SOAP.k35.SOAP.k35.SOAP.k35.scaffold42237	Retrovirus-related Pol polyprotein from transposon TNT 1-94	977	20	3.87582e-70	72.62	3	F:GO:0005488; P:GO:0006259; F:GO:0016779	F:binding; P:DNA metabolic process; F:nucleotidyltransferase activity
Gh_001196	[BLASTED, MAPPED, ANNOTATED]	SOAP.k35.SOAP.k35.SOAP.k35.scaffold42240	haloacid dehalogenase-like hydrolase domain-containing protein Sgpp	628	20	5.50564e-09	77.23	2	P:GO:0008152; F:GO:0016787	P:metabolic process; F:hydrolase activity
Gh_001197	[BLASTED, MAPPED, ANNOTATED]	SOAP.k35.SOAP.k35.SOAP.k35.scaffold42250	gmp synthase [glutamine-hydrolyzing]	379	20	1.24426e-22	83.7	6	F:GO:0003922; F:GO:0005524; C:GO:0005829; P:GO:0006177; P:GO:0006541; F:GO:0016462	F:GMP synthase (glutamine-hydrolyzing) activity; F:ATP binding; C:cytosol; P:GMP biosynthetic process; P:glutamine metabolic process; F:pyrophosphatase activity	EC:6.3.5.2	GMP synthase (glutamine-hydrolyzing)
Gh_001198	[BLASTED, MAPPED, ANNOTATED]	SOAP.k35.SOAP.k35.SOAP.k35.scaffold42265	serine/threonine-protein phosphatase pp1	481	20	1.29709e-76	97.24	5	C:GO:0000164; F:GO:0004722; P:GO:0006470; F:GO:0046872; C:GO:0072357	C:protein phosphatase type 1 complex; F:protein serine/threonine phosphatase activity; P:protein dephosphorylation; F:metal ion binding; C:PTW/PP1 phosphatase complex	EC:3.1.3.16; EC:3.1.3.41	Protein-serine/threonine phosphatase; 4-nitrophenylphosphatase
Gh_001199	[NO-BLAST]	SOAP.k35.SOAP.k35.SOAP.k35.scaffold42281	---NA---	411
Gh_001200	[BLASTED, MAPPED]	SOAP.k35.SOAP.k35.SOAP.k35.scaffold42306	annexin D5-like	1536	20	1.10286e-46	53.44	2	F:GO:0005509; F:GO:0005544	F:calcium ion binding; F:calcium-dependent phospholipid binding
Gh_001201	[BLASTED, MAPPED, ANNOTATED]	SOAP.k35.SOAP.k35.SOAP.k35.scaffold42393	NAD-specific glutamate dehydrogenase-like	4442	3	0	64.02	2	P:GO:0006520; F:GO:0016491	P:cellular amino acid metabolic process; F:oxidoreductase activity
Gh_001202	[BLASTED, MAPPED, ANNOTATED]	SOAP.k35.SOAP.k35.SOAP.k35.scaffold42419	galacturonokinase isoform X1	1605	20	0	85.77	6	F:GO:0004335; F:GO:0005524; F:GO:0005534; C:GO:0005737; P:GO:0006012; P:GO:0046835	F:galactokinase activity; F:ATP binding; F:galactose binding; C:cytoplasm; P:galactose metabolic process; P:carbohydrate phosphorylation	EC:2.7.1.6	Galactokinase
Gh_001203	[BLASTED, MAPPED, ANNOTATED]	SOAP.k35.SOAP.k35.SOAP.k35.scaffold42425	probable succinate dehydrogenase [ubiquinone] flavoprotein subunit, mitochondrial	1229	20	4.60412e-176	74.24	5	P:GO:0006099; C:GO:0016020; F:GO:0016627; P:GO:0022900; F:GO:0050660	P:tricarboxylic acid cycle; C:membrane; F:oxidoreductase activity, acting on the CH-CH group of donors; P:electron transport chain; F:flavin adenine dinucleotide binding
Gh_001204	[NO-BLAST]	SOAP.k35.SOAP.k35.SOAP.k35.scaffold42429	---NA---	760
Gh_001205	[BLASTED, MAPPED, ANNOTATED]	SOAP.k35.SOAP.k35.SOAP.k35.scaffold42442	hypothetical protein GOBAR_AA10770	601	20	2.63926e-19	70.11	2	F:GO:0003824; F:GO:0005515	F:catalytic activity; F:protein binding
Gh_001206	[BLASTED, MAPPED, ANNOTATED]	SOAP.k35.SOAP.k35.SOAP.k35.scaffold42487	protein trichome birefringence-like 35	1377	20	0	82.51	4	C:GO:0005794; C:GO:0016021; F:GO:0016413; P:GO:0071554	C:Golgi apparatus; C:integral component of membrane; F:O-acetyltransferase activity; P:cell wall organization or biogenesis
Gh_001207	[NO-BLAST]	SOAP.k35.SOAP.k35.SOAP.k35.scaffold42552	---NA---	479
Gh_001208	[BLASTED]	SOAP.k35.SOAP.k35.SOAP.k35.scaffold42567	DAG protein, chloroplastic	962	20	1.19615e-113	75.34
Gh_001209	[BLASTED]	SOAP.k35.SOAP.k35.SOAP.k35.scaffold42573	exosome complex protein	1400	2	4.3465e-38	68.44
Gh_001210	[NO-BLAST]	SOAP.k35.SOAP.k35.SOAP.k35.scaffold42587	---NA---	555
Gh_001211	[BLASTED, MAPPED, ANNOTATED]	SOAP.k35.SOAP.k35.SOAP.k35.scaffold42607	Pathogenic type III effector avirulence factor Avr cleavage site-containing protein	624	20	6.55789e-47	83.91	1	C:GO:0016021	C:integral component of membrane
Gh_001212	[BLASTED, MAPPED, ANNOTATED]	SOAP.k35.SOAP.k35.SOAP.k35.scaffold42629	endochitinase EP3-like	934	20	3.11573e-132	81.37	5	F:GO:0004568; P:GO:0005975; P:GO:0006032; F:GO:0008061; P:GO:0016998	F:chitinase activity; P:carbohydrate metabolic process; P:chitin catabolic process; F:chitin binding; P:cell wall macromolecule catabolic process	EC:3.2.1.14	Chitinase
Gh_001213	[BLASTED, MAPPED, ANNOTATED]	SOAP.k35.SOAP.k35.SOAP.k35.scaffold42636	putative calcium-transporting ATPase 13, plasma membrane-type	425	20	1.40499e-35	65.04	4	F:GO:0000166; P:GO:0006816; C:GO:0016020; F:GO:0016787	F:nucleotide binding; P:calcium ion transport; C:membrane; F:hydrolase activity
Gh_001214	[BLASTED, MAPPED, ANNOTATED]	SOAP.k35.SOAP.k35.SOAP.k35.scaffold42646	Eukaryotic translation initiation factor 3 subunit H	1383	20	1.00664e-71	59.57	5	P:GO:0006412; P:GO:0010033; C:GO:0032991; C:GO:0044444; P:GO:1901700	P:translation; P:response to organic substance; C:protein-containing complex; C:cytoplasmic part; P:response to oxygen-containing compound
Gh_001215	[BLASTED, MAPPED, ANNOTATED]	SOAP.k35.SOAP.k35.SOAP.k35.scaffold42669	protein DA1-related 2-like	2045	20	0	85.3	1	F:GO:0046872	F:metal ion binding
Gh_001216	[BLASTED, MAPPED, ANNOTATED]	SOAP.k35.SOAP.k35.SOAP.k35.scaffold42674	inositol transporter 1	1890	20	3.71374e-60	51.82	1	C:GO:0016020	C:membrane
Gh_001217	[BLASTED, MAPPED, ANNOTATED]	SOAP.k35.SOAP.k35.SOAP.k35.scaffold42682	putative phospholipid-transporting ATPase 9	4044	20	0	89.08	5	F:GO:0000287; F:GO:0004012; F:GO:0005524; C:GO:0016021; P:GO:0045332	F:magnesium ion binding; F:phospholipid-translocating ATPase activity; F:ATP binding; C:integral component of membrane; P:phospholipid translocation	EC:3.6.1.3; EC:3.6.3.1; EC:3.6.1.15	Adenosinetriphosphatase; Phospholipid-translocating ATPase; Nucleoside-triphosphate phosphatase
Gh_001218	[BLASTED, MAPPED, ANNOTATED]	SOAP.k35.SOAP.k35.SOAP.k35.scaffold42737	ATP synthase subunit beta, mitochondrial-like	821	20	2.28475e-120	80.88	5	C:GO:0000275; F:GO:0005524; P:GO:0015986; F:GO:0046933; P:GO:0099132	C:mitochondrial proton-transporting ATP synthase complex, catalytic core F(1); F:ATP binding; P:ATP synthesis coupled proton transport; F:proton-transporting ATP synthase activity, rotational mechanism; P:ATP hydrolysis coupled cation transmembrane transport	EC:3.6.1.3; EC:3.6.1.15	Adenosinetriphosphatase; Nucleoside-triphosphate phosphatase
Gh_001219	[BLASTED, MAPPED, ANNOTATED]	SOAP.k35.SOAP.k35.SOAP.k35.scaffold42755	cytochrome c1-2, heme protein, mitochondrial	1227	20	5.08686e-120	74.69	4	F:GO:0009055; C:GO:0016020; F:GO:0020037; P:GO:0022900	F:electron transfer activity; C:membrane; F:heme binding; P:electron transport chain
Gh_001220	[BLASTED, MAPPED, ANNOTATED]	SOAP.k35.SOAP.k35.SOAP.k35.scaffold42781	2,4-dichlorophenol 6-monooxygenase-like isoform X3	566	20	8.04825e-22	71.77	2	F:GO:0004497; C:GO:0016020	F:monooxygenase activity; C:membrane
Gh_001221	[NO-BLAST]	SOAP.k35.SOAP.k35.SOAP.k35.scaffold42814	---NA---	303
Gh_001222	[NO-BLAST]	SOAP.k35.SOAP.k35.SOAP.k35.scaffold42827	---NA---	613
Gh_001223	[NO-BLAST]	SOAP.k35.SOAP.k35.SOAP.k35.scaffold42852	---NA---	434
Gh_001224	[BLASTED, MAPPED, ANNOTATED]	SOAP.k35.SOAP.k35.SOAP.k35.scaffold42884	probable galacturonosyltransferase 9	2150	20	0	90.93	5	C:GO:0000139; C:GO:0016021; P:GO:0045489; F:GO:0047262; P:GO:0071555	C:Golgi membrane; C:integral component of membrane; P:pectin biosynthetic process; F:polygalacturonate 4-alpha-galacturonosyltransferase activity; P:cell wall organization	EC:2.4.1.43	Polygalacturonate 4-alpha-galacturonosyltransferase
Gh_001225	[BLASTED, MAPPED, ANNOTATED]	SOAP.k35.SOAP.k35.SOAP.k35.scaffold42888	kinesin-like protein KIN-14N	740	20	1.61054e-117	79.19	7	F:GO:0003777; F:GO:0005524; C:GO:0005871; C:GO:0005874; P:GO:0007018; F:GO:0008017; F:GO:0016887	F:microtubule motor activity; F:ATP binding; C:kinesin complex; C:microtubule; P:microtubule-based movement; F:microtubule binding; F:ATPase activity	EC:3.6.1.3; EC:3.6.1.15	Adenosinetriphosphatase; Nucleoside-triphosphate phosphatase
Gh_001226	[BLASTED, MAPPED]	SOAP.k35.SOAP.k35.SOAP.k35.scaffold42891	protein disulfide-isomerase-like	2387	20	1.7941e-97	56.81	7	F:GO:0003756; C:GO:0005783; C:GO:0005788; P:GO:0009960; F:GO:0016853; P:GO:0034975; P:GO:0045454	F:protein disulfide isomerase activity; C:endoplasmic reticulum; C:endoplasmic reticulum lumen; P:endosperm development; F:isomerase activity; P:protein folding in endoplasmic reticulum; P:cell redox homeostasis
Gh_001227	[NO-BLAST]	SOAP.k35.SOAP.k35.SOAP.k35.scaffold42945	---NA---	380
Gh_001228	[BLASTED, MAPPED, ANNOTATED]	SOAP.k35.SOAP.k35.SOAP.k35.scaffold43008	ammonium transporter 1	460	7	4.16563e-20	81.09	3	F:GO:0008519; C:GO:0016021; P:GO:0072488	F:ammonium transmembrane transporter activity; C:integral component of membrane; P:ammonium transmembrane transport
Gh_001229	[BLASTED, MAPPED, ANNOTATED]	SOAP.k35.SOAP.k35.SOAP.k35.scaffold43048	60S ribosomal protein L32-1-like	930	20	2.85647e-40	78.84	3	F:GO:0003735; C:GO:0005840; P:GO:0006412	F:structural constituent of ribosome; C:ribosome; P:translation
Gh_001230	[BLASTED, MAPPED, ANNOTATED]	SOAP.k35.SOAP.k35.SOAP.k35.scaffold43049	60S ribosomal protein L32-1-like	981	20	1.99014e-37	58.68	1	C:GO:0005622	C:intracellular
Gh_001231	[BLASTED, MAPPED, ANNOTATED]	SOAP.k35.SOAP.k35.SOAP.k35.scaffold43086	aspartate aminotransferase	375	4	7.73261e-29	83.99	3	F:GO:0008483; P:GO:0009058; F:GO:0030170	F:transaminase activity; P:biosynthetic process; F:pyridoxal phosphate binding
Gh_001232	[BLASTED, MAPPED]	SOAP.k35.SOAP.k35.SOAP.k35.scaffold43109	zinc finger protein c25b8.19c	2128	20	8.50438e-99	61.53	1	F:GO:0003676	F:nucleic acid binding
Gh_001233	[NO-BLAST]	SOAP.k35.SOAP.k35.SOAP.k35.scaffold43118	---NA---	415
Gh_001234	[BLASTED, MAPPED]	SOAP.k35.SOAP.k35.SOAP.k35.scaffold43127	HIPL1 protein-like	1403	20	1.23809e-63	42.15	4	F:GO:0003824; P:GO:0008152; C:GO:0016020; C:GO:0016021	F:catalytic activity; P:metabolic process; C:membrane; C:integral component of membrane
Gh_001235	[BLASTED, MAPPED, ANNOTATED]	SOAP.k35.SOAP.k35.SOAP.k35.scaffold43183	phosphoglucomutase, chloroplastic	3097	20	0	92.4	10	F:GO:0000287; F:GO:0004614; P:GO:0009409; C:GO:0009570; P:GO:0009590; C:GO:0009941; C:GO:0010319; C:GO:0016021; P:GO:0019252; C:GO:0048046	F:magnesium ion binding; F:phosphoglucomutase activity; P:response to cold; C:chloroplast stroma; P:detection of gravity; C:chloroplast envelope; C:stromule; C:integral component of membrane; P:starch biosynthetic process; C:apoplast	EC:5.4.2.2	Phosphoglucomutase (alpha-D-glucose-1,6-bisphosphate-dependent)
Gh_001236	[NO-BLAST]	SOAP.k35.SOAP.k35.SOAP.k35.scaffold43228	---NA---	1602
Gh_001237	[NO-BLAST]	SOAP.k35.SOAP.k35.SOAP.k35.scaffold43232	---NA---	711
Gh_001238	[BLASTED]	SOAP.k35.SOAP.k35.SOAP.k35.scaffold43256	uncharacterized protein LOC112040315	1108	4	4.71167e-39	57.31
Gh_001239	[NO-BLAST]	SOAP.k35.SOAP.k35.SOAP.k35.scaffold43264	---NA---	1131
Gh_001240	[BLASTED, MAPPED, ANNOTATED]	SOAP.k35.SOAP.k35.SOAP.k35.scaffold43266	BTB/POZ domain-containing protein At5g41330-like	1645	20	0	84.1	1	P:GO:0051260	P:protein homooligomerization
Gh_001241	[NO-BLAST]	SOAP.k35.SOAP.k35.SOAP.k35.scaffold43284	---NA---	358
Gh_001242	[BLASTED]	SOAP.k35.SOAP.k35.SOAP.k35.scaffold43299	hypothetical protein Ccrd_021191	1476	20	2.2926e-121	61.36
Gh_001243	[BLASTED, MAPPED]	SOAP.k35.SOAP.k35.SOAP.k35.scaffold43378	fluoride export protein 1-like	638	2	4.4435e-17	41.61	1	C:GO:0016021	C:integral component of membrane
Gh_001244	[NO-BLAST]	SOAP.k35.SOAP.k35.SOAP.k35.scaffold43414	---NA---	654
Gh_001245	[BLASTED]	SOAP.k35.SOAP.k35.SOAP.k35.scaffold43457	vacuolar protein sorting-associated protein 8 homolog	1656	2	2.84142e-41	50.12
Gh_001246	[NO-BLAST]	SOAP.k35.SOAP.k35.SOAP.k35.scaffold43499	---NA---	290
Gh_001247	[BLASTED, MAPPED, ANNOTATED]	SOAP.k35.SOAP.k35.SOAP.k35.scaffold43567	trithorax group protein osa-like isoform X1	796	3	1.41705e-10	84.64	1	F:GO:0046872	F:metal ion binding
Gh_001248	[BLASTED]	SOAP.k35.SOAP.k35.SOAP.k35.scaffold43639	unknown	593	1	1.10273e-14	77.78
Gh_001249	[NO-BLAST]	SOAP.k35.SOAP.k35.SOAP.k35.scaffold43648	---NA---	361
Gh_001250	[NO-BLAST]	SOAP.k35.SOAP.k35.SOAP.k35.scaffold43665	---NA---	692
Gh_001251	[NO-BLAST]	SOAP.k35.SOAP.k35.SOAP.k35.scaffold43694	---NA---	733
Gh_001252	[BLASTED]	SOAP.k35.SOAP.k35.SOAP.k35.scaffold43705	uncharacterized mitochondrial protein AtMg00810-like isoform X1	408	20	7.91856e-32	57.02
Gh_001253	[NO-BLAST]	SOAP.k35.SOAP.k35.SOAP.k35.scaffold43741	---NA---	720
Gh_001254	[BLASTED, MAPPED, ANNOTATED]	SOAP.k35.SOAP.k35.SOAP.k35.scaffold43746	beta-1,6-galactosyltransferase galt29a	1657	20	0	79.19	5	F:GO:0003836; C:GO:0005794; P:GO:0006486; C:GO:0016021; P:GO:0097503	F:beta-galactoside (CMP) alpha-2,3-sialyltransferase activity; C:Golgi apparatus; P:protein glycosylation; C:integral component of membrane; P:sialylation	EC:2.4.99; EC:2.4.99.4	Glycosyltransferases; Beta-galactoside alpha-2,3-sialyltransferase
Gh_001255	[BLASTED]	SOAP.k35.SOAP.k35.SOAP.k35.scaffold43764	Nucleic acid-binding protein	1173	20	3.37099e-68	88.89
Gh_001256	[BLASTED, MAPPED, ANNOTATED]	SOAP.k35.SOAP.k35.SOAP.k35.scaffold43771	protein CHROMATIN REMODELING 19	2575	20	0	83.26	4	F:GO:0004386; F:GO:0005524; P:GO:0006974; P:GO:0071494	F:helicase activity; F:ATP binding; P:cellular response to DNA damage stimulus; P:cellular response to UV-C	EC:3.6.1.15	Nucleoside-triphosphate phosphatase
Gh_001257	[BLASTED, MAPPED, ANNOTATED]	SOAP.k35.SOAP.k35.SOAP.k35.scaffold43805	Disease resistance protein	2357	20	0	67.99	1	C:GO:0016021	C:integral component of membrane
Gh_001258	[BLASTED, MAPPED, ANNOTATED]	SOAP.k35.SOAP.k35.SOAP.k35.scaffold43840	ubiquitin-conjugating enzyme E2 28	947	20	1.57964e-74	90.01	2	F:GO:0005524; F:GO:0016740	F:ATP binding; F:transferase activity
Gh_001259	[NO-BLAST]	SOAP.k35.SOAP.k35.SOAP.k35.scaffold43849	---NA---	1649
Gh_001260	[BLASTED]	SOAP.k35.SOAP.k35.SOAP.k35.scaffold43912	translationally-controlled tumor protein homolog	896	20	1.6366e-97	88.03
Gh_001261	[NO-BLAST]	SOAP.k35.SOAP.k35.SOAP.k35.scaffold44011	---NA---	1444
Gh_001262	[NO-BLAST]	SOAP.k35.SOAP.k35.SOAP.k35.scaffold44035	---NA---	360
Gh_001263	[BLASTED, MAPPED, ANNOTATED]	SOAP.k35.SOAP.k35.SOAP.k35.scaffold44131	cysteine-rich receptor-like protein kinase 10	1053	20	2.23768e-125	86.44	4	F:GO:0004672; F:GO:0005524; P:GO:0006468; C:GO:0016021	F:protein kinase activity; F:ATP binding; P:protein phosphorylation; C:integral component of membrane
Gh_001264	[BLASTED, MAPPED, ANNOTATED]	SOAP.k35.SOAP.k35.SOAP.k35.scaffold44146	40S ribosomal protein S15a	1156	20	5.29853e-69	92.28	3	F:GO:0003735; P:GO:0006412; C:GO:0022627	F:structural constituent of ribosome; P:translation; C:cytosolic small ribosomal subunit
Gh_001265	[BLASTED, MAPPED]	SOAP.k35.SOAP.k35.SOAP.k35.scaffold44150	E3 ubiquitin-protein ligase At3g02290	1237	20	1.05048e-60	62.31	2	F:GO:0008270; F:GO:0016874	F:zinc ion binding; F:ligase activity
Gh_001266	[BLASTED, MAPPED, ANNOTATED]	SOAP.k35.SOAP.k35.SOAP.k35.scaffold44213	40S ribosomal protein S26-3-like	826	20	2.62955e-43	82.54	4	F:GO:0003729; F:GO:0003735; P:GO:0006412; C:GO:0022627	F:mRNA binding; F:structural constituent of ribosome; P:translation; C:cytosolic small ribosomal subunit
Gh_001267	[BLASTED]	SOAP.k35.SOAP.k35.SOAP.k35.scaffold44226	PREDICTED: uncharacterized protein LOC103854402	1018	20	1.48581e-136	87.51
Gh_001268	[NO-BLAST]	SOAP.k35.SOAP.k35.SOAP.k35.scaffold44230	---NA---	829
Gh_001269	[NO-BLAST]	SOAP.k35.SOAP.k35.SOAP.k35.scaffold44261	---NA---	740
Gh_001270	[BLASTED, MAPPED]	SOAP.k35.SOAP.k35.SOAP.k35.scaffold44278	aspartic protease	1495	20	7.76992e-20	45.08	6	F:GO:0004190; P:GO:0006508; P:GO:0006629; F:GO:0008233; P:GO:0016540; F:GO:0016787	F:aspartic-type endopeptidase activity; P:proteolysis; P:lipid metabolic process; F:peptidase activity; P:protein autoprocessing; F:hydrolase activity
Gh_001271	[BLASTED, MAPPED, ANNOTATED]	SOAP.k35.SOAP.k35.SOAP.k35.scaffold44291	Brefeldin A-inhibited guanine nucleotide-exchange protein 2	448	20	7.68023e-35	69.71	2	F:GO:0005086; P:GO:0032012	F:ARF guanyl-nucleotide exchange factor activity; P:regulation of ARF protein signal transduction
Gh_001272	[BLASTED]	SOAP.k35.SOAP.k35.SOAP.k35.scaffold44330	protein dj-1 like	1431	2	2.09154e-72	56.27
Gh_001273	[BLASTED, MAPPED, ANNOTATED]	SOAP.k35.SOAP.k35.SOAP.k35.scaffold44391	ribosomal RNA small subunit methyltransferase E isoform X1	1345	20	3.11336e-151	80.06	3	P:GO:0006364; F:GO:0008168; P:GO:0032259	P:rRNA processing; F:methyltransferase activity; P:methylation
Gh_001274	[NO-BLAST]	SOAP.k35.SOAP.k35.SOAP.k35.scaffold44408	---NA---	515
Gh_001275	[BLASTED, MAPPED, ANNOTATED]	SOAP.k35.SOAP.k35.SOAP.k35.scaffold44431	zinc finger protein CONSTANS-LIKE 5-like	2128	20	0	65.6	5	C:GO:0005634; F:GO:0008270; P:GO:0009416; P:GO:0048580; P:GO:2000241	C:nucleus; F:zinc ion binding; P:response to light stimulus; P:regulation of post-embryonic development; P:regulation of reproductive process
Gh_001276	[NO-BLAST]	SOAP.k35.SOAP.k35.SOAP.k35.scaffold44455	---NA---	531
Gh_001277	[BLASTED, MAPPED, ANNOTATED]	SOAP.k35.SOAP.k35.SOAP.k35.scaffold44483	actin-depolymerizing factor 3	992	20	2.16062e-53	63.65	1	C:GO:0043229	C:intracellular organelle
Gh_001278	[BLASTED]	SOAP.k35.SOAP.k35.SOAP.k35.scaffold44549	uncharacterized protein LOC111900701	999	20	4.74068e-33	69.89
Gh_001279	[BLASTED]	SOAP.k35.SOAP.k35.SOAP.k35.scaffold44623	myotubularin-related protein DDB_G0290005-like	1523	20	9.1587e-129	66.87
Gh_001280	[BLASTED, MAPPED, ANNOTATED]	SOAP.k35.SOAP.k35.SOAP.k35.scaffold44646	probable NOT transcription complex subunit VIP2 isoform X1	2685	20	0	75.51	6	P:GO:0000288; C:GO:0000932; C:GO:0005634; P:GO:0006355; P:GO:0017148; C:GO:0030015	P:nuclear-transcribed mRNA catabolic process, deadenylation-dependent decay; C:P-body; C:nucleus; P:regulation of transcription, DNA-templated; P:negative regulation of translation; C:CCR4-NOT core complex
Gh_001281	[BLASTED, MAPPED, ANNOTATED]	SOAP.k35.SOAP.k35.SOAP.k35.scaffold44667	ATPase alpha subunit (plastid)	2042	20	5.74018e-115	95.01	7	F:GO:0005524; C:GO:0005739; C:GO:0009535; P:GO:0015986; C:GO:0045261; F:GO:0046933; P:GO:0099132	F:ATP binding; C:mitochondrion; C:chloroplast thylakoid membrane; P:ATP synthesis coupled proton transport; C:proton-transporting ATP synthase complex, catalytic core F(1); F:proton-transporting ATP synthase activity, rotational mechanism; P:ATP hydrolysis coupled cation transmembrane transport	EC:3.6.1.3; EC:3.6.1.15	Adenosinetriphosphatase; Nucleoside-triphosphate phosphatase
Gh_001282	[BLASTED, MAPPED, ANNOTATED]	SOAP.k35.SOAP.k35.SOAP.k35.scaffold44695	probable bifunctional riboflavin biosynthesis protein RIBA 1, chloroplastic	457	20	1.08619e-29	60.87	1	F:GO:0003824	F:catalytic activity
Gh_001283	[BLASTED, MAPPED, ANNOTATED]	SOAP.k35.SOAP.k35.SOAP.k35.scaffold44706	putative BSD domain-containing protein	1052	16	6.18419e-17	75.03	1	C:GO:0016020	C:membrane
Gh_001284	[BLASTED, MAPPED, ANNOTATED]	SOAP.k35.SOAP.k35.SOAP.k35.scaffold44711	2-isopropylmalate synthase-like	324	3	1.46621e-26	80.21	2	F:GO:0003852; P:GO:0009098	F:2-isopropylmalate synthase activity; P:leucine biosynthetic process	EC:2.3.3.13	2-isopropylmalate synthase
Gh_001285	[BLASTED, MAPPED, ANNOTATED]	SOAP.k35.SOAP.k35.SOAP.k35.scaffold44725	predicted protein	476	20	4.02324e-37	49.1	1	F:GO:0016787	F:hydrolase activity
Gh_001286	[NO-BLAST]	SOAP.k35.SOAP.k35.SOAP.k35.scaffold44755	---NA---	440
Gh_001287	[BLASTED, MAPPED]	SOAP.k35.SOAP.k35.SOAP.k35.scaffold44816	putative glutathione-dependent formaldehyde-activating enzyme	343	5	5.32253e-08	44.48	2	P:GO:0008152; F:GO:0016846	P:metabolic process; F:carbon-sulfur lyase activity
Gh_001288	[BLASTED, MAPPED, ANNOTATED]	SOAP.k35.SOAP.k35.SOAP.k35.scaffold44831	putative zinc finger, CCHC-type	932	20	2.73692e-37	65.6	7	P:GO:0006807; F:GO:0016740; C:GO:0043231; P:GO:0044238; P:GO:0044260; F:GO:0097159; F:GO:1901363	P:nitrogen compound metabolic process; F:transferase activity; C:intracellular membrane-bounded organelle; P:primary metabolic process; P:cellular macromolecule metabolic process; F:organic cyclic compound binding; F:heterocyclic compound binding
Gh_001289	[BLASTED, MAPPED, ANNOTATED]	SOAP.k35.SOAP.k35.SOAP.k35.scaffold44839	Copia protein	365	20	1.78369e-13	54.72	1	F:GO:0016740	F:transferase activity
Gh_001290	[NO-BLAST]	SOAP.k35.SOAP.k35.SOAP.k35.scaffold44862	---NA---	1326
Gh_001291	[NO-BLAST]	SOAP.k35.SOAP.k35.SOAP.k35.scaffold44979	---NA---	443
Gh_001292	[BLASTED, MAPPED]	SOAP.k35.SOAP.k35.SOAP.k35.scaffold45052	60S ribosomal protein L37a	575	20	9.60628e-20	59.42	4	F:GO:0003735; C:GO:0005622; C:GO:0005840; P:GO:0006412	F:structural constituent of ribosome; C:intracellular; C:ribosome; P:translation
Gh_001293	[BLASTED, MAPPED, ANNOTATED]	SOAP.k35.SOAP.k35.SOAP.k35.scaffold45074	epoxide hydrolase	1288	20	0	77.49	1	F:GO:0016787	F:hydrolase activity
Gh_001294	[BLASTED, MAPPED]	SOAP.k35.SOAP.k35.SOAP.k35.scaffold45094	cytokinin riboside 5'-monophosphate phosphoribohydrolase LOG1-like	907	20	1.34146e-65	59.89	5	C:GO:0005634; C:GO:0005829; P:GO:0009691; F:GO:0016787; F:GO:0016829	C:nucleus; C:cytosol; P:cytokinin biosynthetic process; F:hydrolase activity; F:lyase activity
Gh_001295	[NO-BLAST]	SOAP.k35.SOAP.k35.SOAP.k35.scaffold45110	---NA---	577
Gh_001296	[NO-BLAST]	SOAP.k35.SOAP.k35.SOAP.k35.scaffold45208	---NA---	346
Gh_001297	[NO-BLAST]	SOAP.k35.SOAP.k35.SOAP.k35.scaffold45226	---NA---	1521
Gh_001298	[NO-BLAST]	SOAP.k35.SOAP.k35.SOAP.k35.scaffold45227	---NA---	1612
Gh_001299	[BLASTED]	SOAP.k35.SOAP.k35.SOAP.k35.scaffold45246	putative retrotransposon Orf1	874	4	2.2767e-13	54.03
Gh_001300	[BLASTED, MAPPED, ANNOTATED]	SOAP.k35.SOAP.k35.SOAP.k35.scaffold45253	putative cupredoxin	755	20	8.77608e-97	74.05	3	F:GO:0009055; C:GO:0016021; P:GO:0022900	F:electron transfer activity; C:integral component of membrane; P:electron transport chain
Gh_001301	[NO-BLAST]	SOAP.k35.SOAP.k35.SOAP.k35.scaffold45290	---NA---	439
Gh_001302	[BLASTED]	SOAP.k35.SOAP.k35.SOAP.k35.scaffold45334	F-box/WD-40 repeat-containing protein At5g21040	2321	20	0	72.93
Gh_001303	[BLASTED, MAPPED, ANNOTATED]	SOAP.k35.SOAP.k35.SOAP.k35.scaffold45435	PI-PLC X domain-containing protein At5g67130	1685	20	0	76.59	2	P:GO:0006629; F:GO:0008081	P:lipid metabolic process; F:phosphoric diester hydrolase activity
Gh_001304	[BLASTED, MAPPED, ANNOTATED]	SOAP.k35.SOAP.k35.SOAP.k35.scaffold45470	ubiquitin carboxyl-terminal hydrolase 14 isoform X1	3783	20	0	62.02	6	P:GO:0006508; F:GO:0008237; F:GO:0016805; F:GO:0036459; P:GO:0044267; F:GO:0046872	P:proteolysis; F:metallopeptidase activity; F:dipeptidase activity; F:thiol-dependent ubiquitinyl hydrolase activity; P:cellular protein metabolic process; F:metal ion binding	EC:3.4.13; EC:3.4.19.12	Acting on peptide bonds (peptidases); Ubiquitinyl hydrolase 1
Gh_001305	[BLASTED, MAPPED, ANNOTATED]	SOAP.k35.SOAP.k35.SOAP.k35.scaffold45475	probable cinnamyl alcohol dehydrogenase 1	2225	20	1.07109e-118	76.47	3	F:GO:0008270; F:GO:0016491; P:GO:0055114	F:zinc ion binding; F:oxidoreductase activity; P:oxidation-reduction process
Gh_001306	[BLASTED]	SOAP.k35.SOAP.k35.SOAP.k35.scaffold45494	hypothetical protein LSAT_2X106580	682	2	5.5311e-12	80.99
Gh_001307	[BLASTED, MAPPED, ANNOTATED]	SOAP.k35.SOAP.k35.SOAP.k35.scaffold45496	dual specificity protein kinase YAK1-like	1132	3	1.78367e-12	73.73	3	F:GO:0004672; F:GO:0005524; P:GO:0006468	F:protein kinase activity; F:ATP binding; P:protein phosphorylation
Gh_001308	[BLASTED, MAPPED, ANNOTATED]	SOAP.k35.SOAP.k35.SOAP.k35.scaffold45505	probable serine/threonine-protein kinase Cx32, chloroplastic	1002	20	8.02139e-09	72.29	5	F:GO:0004675; F:GO:0005524; C:GO:0005886; P:GO:0006468; P:GO:0007178	F:transmembrane receptor protein serine/threonine kinase activity; F:ATP binding; C:plasma membrane; P:protein phosphorylation; P:transmembrane receptor protein serine/threonine kinase signaling pathway	EC:2.7.11	Transferring phosphorus-containing groups
Gh_001309	[BLASTED, MAPPED, ANNOTATED]	SOAP.k35.SOAP.k35.SOAP.k35.scaffold45510	putative retrotransposon protein	942	20	9.27772e-08	79.76	3	F:GO:0003676; F:GO:0008270; P:GO:0015074	F:nucleic acid binding; F:zinc ion binding; P:DNA integration
Gh_001310	[NO-BLAST]	SOAP.k35.SOAP.k35.SOAP.k35.scaffold45541	---NA---	712
Gh_001311	[BLASTED]	SOAP.k35.SOAP.k35.SOAP.k35.scaffold45551	hypothetical protein Ccrd_015600	1006	20	2.88787e-77	77.59
Gh_001312	[BLASTED, MAPPED, ANNOTATED]	SOAP.k35.SOAP.k35.SOAP.k35.scaffold45561	dehydration-responsive element-binding protein 3-like	946	20	5.659e-86	73.99	4	F:GO:0003677; F:GO:0003700; C:GO:0005634; P:GO:0006355	F:DNA binding; F:DNA-binding transcription factor activity; C:nucleus; P:regulation of transcription, DNA-templated
Gh_001313	[NO-BLAST]	SOAP.k35.SOAP.k35.SOAP.k35.scaffold45578	---NA---	714
Gh_001314	[BLASTED, MAPPED, ANNOTATED]	SOAP.k35.SOAP.k35.SOAP.k35.scaffold45698	protein NSP-INTERACTING KINASE 1-like	642	20	1.47778e-48	75.47	4	F:GO:0000166; F:GO:0004672; C:GO:0016020; P:GO:0016310	F:nucleotide binding; F:protein kinase activity; C:membrane; P:phosphorylation
Gh_001315	[BLASTED, MAPPED, ANNOTATED]	SOAP.k35.SOAP.k35.SOAP.k35.scaffold45702	NAC domain-containing protein 78-like	1939	20	0	81.51	3	F:GO:0003677; C:GO:0005634; P:GO:0006355	F:DNA binding; C:nucleus; P:regulation of transcription, DNA-templated
Gh_001316	[BLASTED, MAPPED, ANNOTATED]	SOAP.k35.SOAP.k35.SOAP.k35.scaffold45727	LRR receptor-like kinase	519	20	5.22578e-17	69.37	3	F:GO:0004672; P:GO:0006468; C:GO:0016020	F:protein kinase activity; P:protein phosphorylation; C:membrane
Gh_001317	[BLASTED]	SOAP.k35.SOAP.k35.SOAP.k35.scaffold45742	atpase-stabilizing factor 15 kda protein	799	4	1.084e-17	53.92
Gh_001318	[BLASTED, MAPPED, ANNOTATED]	SOAP.k35.SOAP.k35.SOAP.k35.scaffold45743	hypothetical protein VITISV_006313	962	20	1.42179e-09	59.49	2	F:GO:0003676; P:GO:0015074	F:nucleic acid binding; P:DNA integration
Gh_001319	[BLASTED, MAPPED, ANNOTATED]	SOAP.k35.SOAP.k35.SOAP.k35.scaffold45778	60S ribosomal protein L44	927	20	1.14671e-57	84.79	3	F:GO:0003735; P:GO:0006412; C:GO:0022625	F:structural constituent of ribosome; P:translation; C:cytosolic large ribosomal subunit
Gh_001320	[BLASTED, MAPPED, ANNOTATED]	SOAP.k35.SOAP.k35.SOAP.k35.scaffold45884	altered inheritance of mitochondria protein 32-like	1520	20	9.5712e-170	75.95	1	C:GO:0016021	C:integral component of membrane
Gh_001321	[NO-BLAST]	SOAP.k35.SOAP.k35.SOAP.k35.scaffold45947	---NA---	359
Gh_001322	[BLASTED, MAPPED]	SOAP.k35.SOAP.k35.SOAP.k35.scaffold45956	protein NIM1-INTERACTING 2	987	5	3.42629e-08	60.66	1	P:GO:0010112	P:regulation of systemic acquired resistance
Gh_001323	[BLASTED, MAPPED]	SOAP.k35.SOAP.k35.SOAP.k35.scaffold45979	leucine-rich repeat extensin-like protein 3	1482	20	5.74256e-06	50.85	2	C:GO:0016020; C:GO:0016021	C:membrane; C:integral component of membrane
Gh_001324	[BLASTED, MAPPED, ANNOTATED]	SOAP.k35.SOAP.k35.SOAP.k35.scaffold46031	3'(2'),5'-bisphosphate nucleotidase	805	20	1.27711e-86	66.23	1	P:GO:0006796	P:phosphate-containing compound metabolic process
Gh_001325	[BLASTED, MAPPED, ANNOTATED]	SOAP.k35.SOAP.k35.SOAP.k35.scaffold46032	3'(2'),5'-bisphosphate nucleotidase	1304	20	3.08412e-121	59.46	1	P:GO:0006796	P:phosphate-containing compound metabolic process
Gh_001326	[BLASTED]	SOAP.k35.SOAP.k35.SOAP.k35.scaffold46083	triadin	941	20	1.06357e-94	64.14
Gh_001327	[BLASTED, MAPPED, ANNOTATED]	SOAP.k35.SOAP.k35.SOAP.k35.scaffold46097	uncharacterized ATP-dependent helicase C29A10.10c-like	2400	20	0	70.02	1	F:GO:0016787	F:hydrolase activity
Gh_001328	[BLASTED, MAPPED, ANNOTATED]	SOAP.k35.SOAP.k35.SOAP.k35.scaffold46101	glucan endo-1,3-beta-glucosidase-like	1228	20	1.12038e-135	79.94	3	F:GO:0004553; P:GO:0005975; C:GO:0016021	F:hydrolase activity, hydrolyzing O-glycosyl compounds; P:carbohydrate metabolic process; C:integral component of membrane
Gh_001329	[NO-BLAST]	SOAP.k35.SOAP.k35.SOAP.k35.scaffold46121	---NA---	503
Gh_001330	[NO-BLAST]	SOAP.k35.SOAP.k35.SOAP.k35.scaffold46157	---NA---	379
Gh_001331	[NO-BLAST]	SOAP.k35.SOAP.k35.SOAP.k35.scaffold46177	---NA---	355
Gh_001332	[NO-BLAST]	SOAP.k35.SOAP.k35.SOAP.k35.scaffold46218	---NA---	602
Gh_001333	[BLASTED]	SOAP.k35.SOAP.k35.SOAP.k35.scaffold46231	hypothetical protein CFP56_10328	1494	4	1.62615e-16	48.9
Gh_001334	[NO-BLAST]	SOAP.k35.SOAP.k35.SOAP.k35.scaffold46233	---NA---	839
Gh_001335	[NO-BLAST]	SOAP.k35.SOAP.k35.SOAP.k35.scaffold46281	---NA---	459
Gh_001336	[BLASTED, MAPPED, ANNOTATED]	SOAP.k35.SOAP.k35.SOAP.k35.scaffold46396	small nuclear ribonucleoprotein SmD3b-like	381	20	3.69148e-23	84.27	16	C:GO:0000243; P:GO:0000245; P:GO:0000387; F:GO:0003723; C:GO:0005682; C:GO:0005685; C:GO:0005686; C:GO:0005687; C:GO:0005689; C:GO:0019013; C:GO:0034715; C:GO:0034719; C:GO:0071010; C:GO:0071011; C:GO:0071013; C:GO:0097526	C:commitment complex; P:spliceosomal complex assembly; P:spliceosomal snRNP assembly; F:RNA binding; C:U5 snRNP; C:U1 snRNP; C:U2 snRNP; C:U4 snRNP; C:U12-type spliceosomal complex; C:viral nucleocapsid; C:pICln-Sm protein complex; C:SMN-Sm protein complex; C:prespliceosome; C:precatalytic spliceosome; C:catalytic step 2 spliceosome; C:spliceosomal tri-snRNP complex
Gh_001337	[NO-BLAST]	SOAP.k35.SOAP.k35.SOAP.k35.scaffold46414	---NA---	931
Gh_001338	[NO-BLAST]	SOAP.k35.SOAP.k35.SOAP.k35.scaffold46419	---NA---	416
Gh_001339	[NO-BLAST]	SOAP.k35.SOAP.k35.SOAP.k35.scaffold46433	---NA---	497
Gh_001340	[NO-BLAST]	SOAP.k35.SOAP.k35.SOAP.k35.scaffold46469	---NA---	684
Gh_001341	[BLASTED, MAPPED, ANNOTATED]	SOAP.k35.SOAP.k35.SOAP.k35.scaffold46574	putative zinc finger, RING/FYVE/PHD-type	1597	20	3.17677e-138	79.69	1	C:GO:0016020	C:membrane
Gh_001342	[BLASTED, MAPPED, ANNOTATED]	SOAP.k35.SOAP.k35.SOAP.k35.scaffold46673	1,3-beta-glucanosyltransferase gel1	1037	20	1.18218e-73	60.4	1	F:GO:0003824	F:catalytic activity
Gh_001343	[NO-BLAST]	SOAP.k35.SOAP.k35.SOAP.k35.scaffold46710	---NA---	376
Gh_001344	[NO-BLAST]	SOAP.k35.SOAP.k35.SOAP.k35.scaffold46748	---NA---	442
Gh_001345	[BLASTED, MAPPED, ANNOTATED]	SOAP.k35.SOAP.k35.SOAP.k35.scaffold46752	protein CLT2, chloroplastic	1786	20	7.04072e-180	84.65	5	P:GO:0002229; C:GO:0009507; C:GO:0016021; P:GO:0034635; P:GO:0046686	P:defense response to oomycetes; C:chloroplast; C:integral component of membrane; P:glutathione transport; P:response to cadmium ion
Gh_001346	[BLASTED, MAPPED, ANNOTATED]	SOAP.k35.SOAP.k35.SOAP.k35.scaffold46763	pentatricopeptide repeat-containing protein At5g39350	2748	20	0	76.96	6	F:GO:0003723; F:GO:0004519; P:GO:0006355; F:GO:0008270; P:GO:0009451; C:GO:0043231	F:RNA binding; F:endonuclease activity; P:regulation of transcription, DNA-templated; F:zinc ion binding; P:RNA modification; C:intracellular membrane-bounded organelle
Gh_001347	[BLASTED, MAPPED, ANNOTATED]	SOAP.k35.SOAP.k35.SOAP.k35.scaffold46893	retrotransposon ribonuclease H	820	20	9.28862e-101	71.18	3	F:GO:0005488; P:GO:0044238; P:GO:0071704	F:binding; P:primary metabolic process; P:organic substance metabolic process
Gh_001348	[BLASTED, MAPPED, ANNOTATED]	SOAP.k35.SOAP.k35.SOAP.k35.scaffold46896	cytochrome b-c1 complex subunit 2, mitochondrial-like	661	7	1.23394e-41	69.74	2	F:GO:0003824; F:GO:0005488	F:catalytic activity; F:binding
Gh_001349	[BLASTED, MAPPED, ANNOTATED]	SOAP.k35.SOAP.k35.SOAP.k35.scaffold46969	ras-related protein RABH1b	1082	20	1.91492e-133	95.62	2	F:GO:0003924; F:GO:0005525	F:GTPase activity; F:GTP binding	EC:3.6.1.15	Nucleoside-triphosphate phosphatase
Gh_001350	[BLASTED, MAPPED, ANNOTATED]	SOAP.k35.SOAP.k35.SOAP.k35.scaffold46978	V-type proton ATPase 16 kDa proteolipid subunit-like	1418	20	8.08996e-27	90.64	5	C:GO:0005774; F:GO:0015078; P:GO:0015991; C:GO:0016021; C:GO:0033179	C:vacuolar membrane; F:proton transmembrane transporter activity; P:ATP hydrolysis coupled proton transport; C:integral component of membrane; C:proton-transporting V-type ATPase, V0 domain
Gh_001351	[BLASTED, MAPPED, ANNOTATED]	SOAP.k35.SOAP.k35.SOAP.k35.scaffold46997	retrotransposon protein, putative, Ty1-copia subclass	669	20	1.95953e-14	62.08	1	F:GO:0005488	F:binding
Gh_001352	[BLASTED]	SOAP.k35.SOAP.k35.SOAP.k35.scaffold47018	F-box domain, cyclin-like protein	1403	13	2.05403e-15	53.31
Gh_001353	[BLASTED, MAPPED, ANNOTATED]	SOAP.k35.SOAP.k35.SOAP.k35.scaffold47025	zinc finger BED domain-containing protein RICESLEEPER 2-like	2990	20	6.24313e-131	71.48	2	F:GO:0003677; F:GO:0046983	F:DNA binding; F:protein dimerization activity
Gh_001354	[BLASTED, MAPPED, ANNOTATED]	SOAP.k35.SOAP.k35.SOAP.k35.scaffold47031	protein VACUOLELESS1	2888	20	1.79783e-91	61.34	1	C:GO:0005737	C:cytoplasm
Gh_001355	[BLASTED, MAPPED, ANNOTATED]	SOAP.k35.SOAP.k35.SOAP.k35.scaffold47074	putative PLATZ transcription factor family protein	1339	20	2.67971e-168	84.88	3	C:GO:0005622; F:GO:0008270; C:GO:0016021	C:intracellular; F:zinc ion binding; C:integral component of membrane
Gh_001356	[BLASTED]	SOAP.k35.SOAP.k35.SOAP.k35.scaffold47077	uncharacterized WD repeat-containing protein C2A9.03	2074	20	1.77363e-43	48.56
Gh_001357	[BLASTED]	SOAP.k35.SOAP.k35.SOAP.k35.scaffold47094	DUF1639 domain-containing protein	1309	20	6.23604e-113	63.99
Gh_001358	[BLASTED, MAPPED, ANNOTATED]	SOAP.k35.SOAP.k35.SOAP.k35.scaffold47113	histone H3	673	20	1.90598e-63	84.19	5	C:GO:0000786; C:GO:0005634; P:GO:0006334; F:GO:0031492; F:GO:0046982	C:nucleosome; C:nucleus; P:nucleosome assembly; F:nucleosomal DNA binding; F:protein heterodimerization activity
Gh_001359	[BLASTED, MAPPED, ANNOTATED]	SOAP.k35.SOAP.k35.SOAP.k35.scaffold47120	RNA exonuclease 4	1054	20	7.67584e-150	80.34	4	F:GO:0003676; P:GO:0006364; F:GO:0008408; P:GO:0090305	F:nucleic acid binding; P:rRNA processing; F:3'-5' exonuclease activity; P:nucleic acid phosphodiester bond hydrolysis
Gh_001360	[NO-BLAST]	SOAP.k35.SOAP.k35.SOAP.k35.scaffold47124	---NA---	1022
Gh_001361	[BLASTED]	SOAP.k35.SOAP.k35.SOAP.k35.scaffold47217	WW domain-containing protein WWM1-like	553	2	7.6308e-12	75
Gh_001362	[BLASTED, MAPPED, ANNOTATED]	SOAP.k35.SOAP.k35.SOAP.k35.scaffold47257	short-chain dehydrogenase TIC 32, chloroplastic	545	20	4.38992e-30	82.24	5	P:GO:0055114; F:GO:0102339; F:GO:0102340; F:GO:0102341; F:GO:0102342	P:oxidation-reduction process; F:3-oxo-arachidoyl-CoA reductase activity; F:3-oxo-behenoyl-CoA reductase activity; F:3-oxo-lignoceroyl-CoA reductase activity; F:3-oxo-cerotoyl-CoA reductase activity	EC:1.1.1.330	Very-long-chain 3-oxoacyl-CoA reductase
Gh_001363	[BLASTED, MAPPED, ANNOTATED]	SOAP.k35.SOAP.k35.SOAP.k35.scaffold47275	TATA-binding protein-associated factor BTAF1 isoform X1	6864	20	0	84.89	2	F:GO:0004386; F:GO:0005524	F:helicase activity; F:ATP binding	EC:3.6.1.15	Nucleoside-triphosphate phosphatase
Gh_001364	[BLASTED, MAPPED]	SOAP.k35.SOAP.k35.SOAP.k35.scaffold47324	putative FYD	2323	20	0	67.34	3	F:GO:0004775; C:GO:0009941; F:GO:0016874	F:succinate-CoA ligase (ADP-forming) activity; C:chloroplast envelope; F:ligase activity
Gh_001365	[BLASTED, MAPPED, ANNOTATED]	SOAP.k35.SOAP.k35.SOAP.k35.scaffold47386	probable receptor-like protein kinase At5g18500	1982	20	0	85.63	6	F:GO:0004675; F:GO:0005524; C:GO:0005886; P:GO:0006468; P:GO:0007178; C:GO:0016021	F:transmembrane receptor protein serine/threonine kinase activity; F:ATP binding; C:plasma membrane; P:protein phosphorylation; P:transmembrane receptor protein serine/threonine kinase signaling pathway; C:integral component of membrane	EC:2.7.11	Transferring phosphorus-containing groups
Gh_001366	[BLASTED]	SOAP.k35.SOAP.k35.SOAP.k35.scaffold47452	protein UPSTREAM OF FLC isoform X2	938	20	4.65902e-49	61.92
Gh_001367	[NO-BLAST]	SOAP.k35.SOAP.k35.SOAP.k35.scaffold47485	---NA---	581
Gh_001368	[BLASTED, MAPPED, ANNOTATED]	SOAP.k35.SOAP.k35.SOAP.k35.scaffold47512	E3 ubiquitin-protein ligase KEG-like	2337	20	0	77	8	F:GO:0004553; F:GO:0004672; F:GO:0005524; P:GO:0005975; P:GO:0006351; P:GO:0006468; C:GO:0016020; F:GO:0043565	F:hydrolase activity, hydrolyzing O-glycosyl compounds; F:protein kinase activity; F:ATP binding; P:carbohydrate metabolic process; P:transcription, DNA-templated; P:protein phosphorylation; C:membrane; F:sequence-specific DNA binding
Gh_001369	[BLASTED, MAPPED, ANNOTATED]	SOAP.k35.SOAP.k35.SOAP.k35.scaffold47518	60S ribosomal protein L28-2-like	871	20	3.39898e-66	95.27	3	F:GO:0003735; P:GO:0006412; C:GO:0022625	F:structural constituent of ribosome; P:translation; C:cytosolic large ribosomal subunit
Gh_001370	[NO-BLAST]	SOAP.k35.SOAP.k35.SOAP.k35.scaffold47567	---NA---	1133
Gh_001371	[BLASTED, MAPPED]	SOAP.k35.SOAP.k35.SOAP.k35.scaffold47583	nuclear localization sequence-binding protein	1188	20	3.12086e-13	54.66	4	F:GO:0003676; F:GO:0003723; C:GO:0005737; F:GO:0008270	F:nucleic acid binding; F:RNA binding; C:cytoplasm; F:zinc ion binding
Gh_001372	[BLASTED, MAPPED, ANNOTATED]	SOAP.k35.SOAP.k35.SOAP.k35.scaffold47610	ER membrane protein complex subunit 4-like	704	20	5.79494e-110	94.88	2	P:GO:0034975; C:GO:0072546	P:protein folding in endoplasmic reticulum; C:ER membrane protein complex
Gh_001373	[BLASTED, MAPPED, ANNOTATED]	SOAP.k35.SOAP.k35.SOAP.k35.scaffold47614	START-like domain-containing protein	1518	20	7.84967e-73	83.17	1	C:GO:0009507	C:chloroplast
Gh_001374	[NO-BLAST]	SOAP.k35.SOAP.k35.SOAP.k35.scaffold47668	---NA---	741
Gh_001375	[NO-BLAST]	SOAP.k35.SOAP.k35.SOAP.k35.scaffold47676	---NA---	554
Gh_001376	[NO-BLAST]	SOAP.k35.SOAP.k35.SOAP.k35.scaffold47746	---NA---	407
Gh_001377	[BLASTED, MAPPED, ANNOTATED]	SOAP.k35.SOAP.k35.SOAP.k35.scaffold47759	hydrophobic protein RCI2B	835	20	1.94397e-25	93.24	1	C:GO:0016021	C:integral component of membrane
Gh_001378	[NO-BLAST]	SOAP.k35.SOAP.k35.SOAP.k35.scaffold47820	---NA---	412
Gh_001379	[NO-BLAST]	SOAP.k35.SOAP.k35.SOAP.k35.scaffold47846	---NA---	353
Gh_001380	[BLASTED, MAPPED, ANNOTATED]	SOAP.k35.SOAP.k35.SOAP.k35.scaffold47872	40S ribosomal protein S29	525	20	1.03574e-30	78.53	8	P:GO:0001510; F:GO:0003723; F:GO:0003735; P:GO:0006396; P:GO:0006412; F:GO:0008173; F:GO:0008270; C:GO:0022627	P:RNA methylation; F:RNA binding; F:structural constituent of ribosome; P:RNA processing; P:translation; F:RNA methyltransferase activity; F:zinc ion binding; C:cytosolic small ribosomal subunit
Gh_001381	[BLASTED, MAPPED, ANNOTATED]	SOAP.k35.SOAP.k35.SOAP.k35.scaffold47920	cucumber peeling cupredoxin-like	930	20	1.22008e-50	77.72	3	F:GO:0009055; C:GO:0016021; P:GO:0022900	F:electron transfer activity; C:integral component of membrane; P:electron transport chain
Gh_001382	[BLASTED, MAPPED, ANNOTATED]	SOAP.k35.SOAP.k35.SOAP.k35.scaffold47958	glucan endo-1,3-beta-glucosidase 5	4610	20	0	88.02	5	P:GO:0005975; C:GO:0016021; F:GO:0030247; F:GO:0042973; C:GO:0046658	P:carbohydrate metabolic process; C:integral component of membrane; F:polysaccharide binding; F:glucan endo-1,3-beta-D-glucosidase activity; C:anchored component of plasma membrane	EC:3.2.1.21; EC:3.2.1.39	Beta-glucosidase; Glucan endo-1,3-beta-D-glucosidase
Gh_001383	[BLASTED]	SOAP.k35.SOAP.k35.SOAP.k35.scaffold48050	probable serine/threonine-protein kinase kinX	556	20	2.8604e-16	58.21
Gh_001384	[NO-BLAST]	SOAP.k35.SOAP.k35.SOAP.k35.scaffold48084	---NA---	404
Gh_001385	[NO-BLAST]	SOAP.k35.SOAP.k35.SOAP.k35.scaffold48091	---NA---	652
Gh_001386	[BLASTED, MAPPED, ANNOTATED]	SOAP.k35.SOAP.k35.SOAP.k35.scaffold48186	zinc finger protein ZAT4-like	885	20	1.39058e-87	74.26	1	F:GO:0003676	F:nucleic acid binding
Gh_001387	[BLASTED]	SOAP.k35.SOAP.k35.SOAP.k35.scaffold48237	presequence translocated-associated motor subunit pam17, mitochondrial-like	1117	2	1.95978e-26	52.65
Gh_001388	[BLASTED]	SOAP.k35.SOAP.k35.SOAP.k35.scaffold48290	peroxisomal membrane protein pex17	609	4	1.4204e-13	57.14
Gh_001389	[BLASTED, MAPPED, ANNOTATED]	SOAP.k35.SOAP.k35.SOAP.k35.scaffold48379	DNA gyrase subunit A, chloroplastic/mitochondrial isoform X1	1785	20	1.4819e-107	90.78	5	F:GO:0003677; F:GO:0003918; F:GO:0005524; C:GO:0005694; P:GO:0006265	F:DNA binding; F:DNA topoisomerase type II (ATP-hydrolyzing) activity; F:ATP binding; C:chromosome; P:DNA topological change	EC:3.6.1.3; EC:5.99.1.3; EC:3.6.1.15	Adenosinetriphosphatase; DNA topoisomerase (ATP-hydrolyzing); Nucleoside-triphosphate phosphatase
Gh_001390	[BLASTED]	SOAP.k35.SOAP.k35.SOAP.k35.scaffold48385	EEIG1/EHBP1 N-terminal domain-containing protein	2596	20	0	68.22
Gh_001391	[NO-BLAST]	SOAP.k35.SOAP.k35.SOAP.k35.scaffold48405	---NA---	650
Gh_001392	[BLASTED, MAPPED, ANNOTATED]	SOAP.k35.SOAP.k35.SOAP.k35.scaffold48438	predicted protein	882	20	4.76666e-88	76.87	4	P:GO:0005975; P:GO:0006099; P:GO:0006108; F:GO:0030060	P:carbohydrate metabolic process; P:tricarboxylic acid cycle; P:malate metabolic process; F:L-malate dehydrogenase activity	EC:1.1.1.37	Malate dehydrogenase
Gh_001393	[BLASTED, MAPPED, ANNOTATED]	SOAP.k35.SOAP.k35.SOAP.k35.scaffold48464	ADP/ATP carrier protein	1882	20	2.7496e-85	68.73	3	P:GO:0006862; C:GO:0009536; C:GO:0016021	P:nucleotide transport; C:plastid; C:integral component of membrane
Gh_001394	[BLASTED]	SOAP.k35.SOAP.k35.SOAP.k35.scaffold48478	uncharacterized mitochondrial protein AtMg00240-like	851	20	9.62004e-35	81.19
Gh_001395	[BLASTED, MAPPED, ANNOTATED]	SOAP.k35.SOAP.k35.SOAP.k35.scaffold48494	E3 ubiquitin-protein ligase RHF2A-like isoform X1	1961	20	3.14141e-116	89.93	4	P:GO:0000209; F:GO:0016874; P:GO:0043161; F:GO:0061630	P:protein polyubiquitination; F:ligase activity; P:proteasome-mediated ubiquitin-dependent protein catabolic process; F:ubiquitin protein ligase activity
Gh_001396	[BLASTED, MAPPED, ANNOTATED]	SOAP.k35.SOAP.k35.SOAP.k35.scaffold48536	THO complex subunit 6	1453	20	0	83.12	5	C:GO:0000347; P:GO:0009788; P:GO:0010267; P:GO:0016567; C:GO:0080008	C:THO complex; P:negative regulation of abscisic acid-activated signaling pathway; P:production of ta-siRNAs involved in RNA interference; P:protein ubiquitination; C:Cul4-RING E3 ubiquitin ligase complex
Gh_001397	[NO-BLAST]	SOAP.k35.SOAP.k35.SOAP.k35.scaffold48542	---NA---	819
Gh_001398	[NO-BLAST]	SOAP.k35.SOAP.k35.SOAP.k35.scaffold48565	---NA---	470
Gh_001399	[BLASTED, MAPPED, ANNOTATED]	SOAP.k35.SOAP.k35.SOAP.k35.scaffold48585	U11/U12 small nuclear ribonucleoprotein 65 kDa protein	1886	20	0	78.93	2	F:GO:0003723; C:GO:0019013	F:RNA binding; C:viral nucleocapsid
Gh_001400	[BLASTED, MAPPED, ANNOTATED]	SOAP.k35.SOAP.k35.SOAP.k35.scaffold48671	putative receptor-like protein kinase At4g00960	2323	20	0	83.53	4	F:GO:0004672; F:GO:0005524; P:GO:0006468; F:GO:0030246	F:protein kinase activity; F:ATP binding; P:protein phosphorylation; F:carbohydrate binding
Gh_001401	[BLASTED, MAPPED]	SOAP.k35.SOAP.k35.SOAP.k35.scaffold48693	UPF0587 protein C1orf123 homolog	543	20	2.16815e-26	56.95	2	C:GO:0016020; C:GO:0016021	C:membrane; C:integral component of membrane
Gh_001402	[BLASTED, MAPPED, ANNOTATED]	SOAP.k35.SOAP.k35.SOAP.k35.scaffold48800	transcription initiation factor TFIID subunit 9	1131	20	1.91198e-43	72.75	5	F:GO:0005488; P:GO:0010467; P:GO:0034645; P:GO:0044238; P:GO:0044271	F:binding; P:gene expression; P:cellular macromolecule biosynthetic process; P:primary metabolic process; P:cellular nitrogen compound biosynthetic process
Gh_001403	[NO-BLAST]	SOAP.k35.SOAP.k35.SOAP.k35.scaffold48806	---NA---	346
Gh_001404	[NO-BLAST]	SOAP.k35.SOAP.k35.SOAP.k35.scaffold48929	---NA---	667
Gh_001405	[NO-BLAST]	SOAP.k35.SOAP.k35.SOAP.k35.scaffold48951	---NA---	974
Gh_001406	[BLASTED, MAPPED, ANNOTATED]	SOAP.k35.SOAP.k35.SOAP.k35.scaffold48979	histone deacetylase 6	1722	20	0	93.34	5	C:GO:0005634; P:GO:0006355; F:GO:0032041; F:GO:0046872; P:GO:0070932	C:nucleus; P:regulation of transcription, DNA-templated; F:NAD-dependent histone deacetylase activity (H3-K14 specific); F:metal ion binding; P:histone H3 deacetylation	EC:3.5.1.98	Histone deacetylase
Gh_001407	[BLASTED, MAPPED]	SOAP.k35.SOAP.k35.SOAP.k35.scaffold49073	zinc finger CCCH domain-containing protein 6	1779	20	1.25825e-148	59.25	1	F:GO:0046872	F:metal ion binding
Gh_001408	[NO-BLAST]	SOAP.k35.SOAP.k35.SOAP.k35.scaffold49098	---NA---	502
Gh_001409	[NO-BLAST]	SOAP.k35.SOAP.k35.SOAP.k35.scaffold49101	---NA---	309
Gh_001410	[BLASTED, MAPPED, ANNOTATED]	SOAP.k35.SOAP.k35.SOAP.k35.scaffold49113	Spindle pole body protein	2325	20	3.47441e-134	59.7	1	P:GO:0015031	P:protein transport
Gh_001411	[BLASTED, MAPPED, ANNOTATED]	SOAP.k35.SOAP.k35.SOAP.k35.scaffold49133	PRA1 family protein H-like	1362	20	4.18014e-117	79.34	1	C:GO:0016021	C:integral component of membrane
Gh_001412	[BLASTED, MAPPED, ANNOTATED]	SOAP.k35.SOAP.k35.SOAP.k35.scaffold49135	uridylate kinase	1133	20	0	89.26	5	C:GO:0005737; P:GO:0006221; P:GO:0016310; F:GO:0033862; P:GO:0046940	C:cytoplasm; P:pyrimidine nucleotide biosynthetic process; P:phosphorylation; F:UMP kinase activity; P:nucleoside monophosphate phosphorylation	EC:2.7.4.4; EC:2.7.4.22	Nucleoside-phosphate kinase; UMP kinase
Gh_001413	[BLASTED, MAPPED, ANNOTATED]	SOAP.k35.SOAP.k35.SOAP.k35.scaffold49242	Transcriptional coactivator Hfi1/Transcriptional adapter 1	2543	20	0	65.18	1	C:GO:0070461	C:SAGA-type complex
Gh_001414	[BLASTED]	SOAP.k35.SOAP.k35.SOAP.k35.scaffold49358	Tetratricopeptide-like helical	905	20	6.42459e-74	77.84
Gh_001415	[NO-BLAST]	SOAP.k35.SOAP.k35.SOAP.k35.scaffold49371	---NA---	306
Gh_001416	[BLASTED, MAPPED, ANNOTATED]	SOAP.k35.SOAP.k35.SOAP.k35.scaffold49375	GDSL esterase/lipase At1g29670-like	1026	20	6.15655e-24	84.79	1	F:GO:0004806	F:triglyceride lipase activity	EC:3.1.1.1; EC:3.1.1.3	Carboxylesterase; Triacylglycerol lipase
Gh_001417	[BLASTED, MAPPED]	SOAP.k35.SOAP.k35.SOAP.k35.scaffold49384	UBN2_3 domain-containing protein	2140	20	2.13685e-98	80.41	2	F:GO:0003676; P:GO:0015074	F:nucleic acid binding; P:DNA integration
Gh_001418	[BLASTED, MAPPED, ANNOTATED]	SOAP.k35.SOAP.k35.SOAP.k35.scaffold49444	FT-interacting protein 1	3147	20	0	88.81	2	C:GO:0016021; F:GO:0016757	C:integral component of membrane; F:transferase activity, transferring glycosyl groups
Gh_001419	[BLASTED, MAPPED, ANNOTATED]	SOAP.k35.SOAP.k35.SOAP.k35.scaffold49473	serine hydroxymethyltransferase, mitochondrial	1167	20	1.75626e-162	66.5	9	P:GO:0006544; P:GO:0006563; P:GO:0006730; C:GO:0009507; F:GO:0016741; C:GO:0044435; P:GO:0050896; F:GO:0097159; F:GO:1901363	P:glycine metabolic process; P:L-serine metabolic process; P:one-carbon metabolic process; C:chloroplast; F:transferase activity, transferring one-carbon groups; C:plastid part; P:response to stimulus; F:organic cyclic compound binding; F:heterocyclic compound binding
Gh_001420	[BLASTED, MAPPED, ANNOTATED]	SOAP.k35.SOAP.k35.SOAP.k35.scaffold49570	NADH dehydrogenase [ubiquinone] flavoprotein 1, mitochondrial	577	20	3.9265e-73	91.7	7	C:GO:0005747; F:GO:0008137; F:GO:0010181; F:GO:0046872; F:GO:0051287; F:GO:0051539; P:GO:0055114	C:mitochondrial respiratory chain complex I; F:NADH dehydrogenase (ubiquinone) activity; F:FMN binding; F:metal ion binding; F:NAD binding; F:4 iron, 4 sulfur cluster binding; P:oxidation-reduction process	EC:1.6.99.5; EC:1.6.99.3; EC:1.6.5.3	Acting on NADH or NADPH; NADH dehydrogenase; NADH:ubiquinone reductase (H(+)-translocating)
Gh_001421	[BLASTED, MAPPED, ANNOTATED]	SOAP.k35.SOAP.k35.SOAP.k35.scaffold49587	sugar transport protein 13	2191	20	0	95.54	4	P:GO:0008643; C:GO:0016021; F:GO:0022857; P:GO:0055085	P:carbohydrate transport; C:integral component of membrane; F:transmembrane transporter activity; P:transmembrane transport
Gh_001422	[BLASTED, MAPPED, ANNOTATED]	SOAP.k35.SOAP.k35.SOAP.k35.scaffold49595	U5 small nuclear ribonucleoprotein 40 kDa protein	2487	20	0	86.06	1	P:GO:0032008	P:positive regulation of TOR signaling
Gh_001423	[NO-BLAST]	SOAP.k35.SOAP.k35.SOAP.k35.scaffold49607	---NA---	514
Gh_001424	[BLASTED, MAPPED, ANNOTATED]	SOAP.k35.SOAP.k35.SOAP.k35.scaffold49667	nucleoside diphosphate kinase 1	686	20	1.17117e-55	71.71	6	F:GO:0004550; C:GO:0005622; P:GO:0006165; P:GO:0006183; P:GO:0006228; P:GO:0006241	F:nucleoside diphosphate kinase activity; C:intracellular; P:nucleoside diphosphate phosphorylation; P:GTP biosynthetic process; P:UTP biosynthetic process; P:CTP biosynthetic process	EC:2.7.4.6	Nucleoside-diphosphate kinase
Gh_001425	[NO-BLAST]	SOAP.k35.SOAP.k35.SOAP.k35.scaffold49672	---NA---	885
Gh_001426	[NO-BLAST]	SOAP.k35.SOAP.k35.SOAP.k35.scaffold49674	---NA---	574
Gh_001427	[BLASTED, MAPPED, ANNOTATED]	SOAP.k35.SOAP.k35.SOAP.k35.scaffold49680	histone deacetylase 14 isoform X1	2216	20	0	83.85	4	C:GO:0005634; P:GO:0006355; F:GO:0032041; P:GO:0070932	C:nucleus; P:regulation of transcription, DNA-templated; F:NAD-dependent histone deacetylase activity (H3-K14 specific); P:histone H3 deacetylation	EC:3.5.1.98	Histone deacetylase
Gh_001428	[NO-BLAST]	SOAP.k35.SOAP.k35.SOAP.k35.scaffold49683	---NA---	407
Gh_001429	[BLASTED]	SOAP.k35.SOAP.k35.SOAP.k35.scaffold49781	barley B recombinant-like protein D	1413	20	2.42844e-125	64.9
Gh_001430	[BLASTED, MAPPED, ANNOTATED]	SOAP.k35.SOAP.k35.SOAP.k35.scaffold49807	protein MIS12 homolog	559	7	1.05965e-08	70.47	3	P:GO:0007049; C:GO:0016020; C:GO:0043229	P:cell cycle; C:membrane; C:intracellular organelle
Gh_001431	[BLASTED, MAPPED, ANNOTATED]	SOAP.k35.SOAP.k35.SOAP.k35.scaffold49837	protein furry homolog-like	4928	20	0	87.21	5	P:GO:0000902; C:GO:0005886; C:GO:0005938; C:GO:0030427; P:GO:0090527	P:cell morphogenesis; C:plasma membrane; C:cell cortex; C:site of polarized growth; P:actin filament reorganization
Gh_001432	[BLASTED, MAPPED]	SOAP.k35.SOAP.k35.SOAP.k35.scaffold49851	predicted protein	564	1	5.34032e-07	52.86	5	F:GO:0004553; P:GO:0005975; P:GO:0008152; F:GO:0016787; F:GO:0016798	F:hydrolase activity, hydrolyzing O-glycosyl compounds; P:carbohydrate metabolic process; P:metabolic process; F:hydrolase activity; F:hydrolase activity, acting on glycosyl bonds
Gh_001433	[BLASTED, MAPPED, ANNOTATED]	SOAP.k35.SOAP.k35.SOAP.k35.scaffold49871	dynamin-related protein 5A	1907	20	0	95.77	5	P:GO:0000266; F:GO:0003924; F:GO:0005525; C:GO:0005737; F:GO:0008017	P:mitochondrial fission; F:GTPase activity; F:GTP binding; C:cytoplasm; F:microtubule binding	EC:3.6.1.15	Nucleoside-triphosphate phosphatase
Gh_001434	[NO-BLAST]	SOAP.k35.SOAP.k35.SOAP.k35.scaffold49925	---NA---	569
Gh_001435	[BLASTED]	SOAP.k35.SOAP.k35.SOAP.k35.scaffold49994	protein urg3-like	575	4	8.29765e-15	75
Gh_001436	[BLASTED, MAPPED, ANNOTATED]	SOAP.k35.SOAP.k35.SOAP.k35.scaffold49999	calcineurin subunit B-like	871	20	1.55015e-113	90.02	1	F:GO:0005509	F:calcium ion binding
Gh_001437	[BLASTED, MAPPED, ANNOTATED]	SOAP.k35.SOAP.k35.SOAP.k35.scaffold50002	calcineurin subunit B-like	750	20	3.54656e-35	92.73	1	F:GO:0005509	F:calcium ion binding
Gh_001438	[BLASTED]	SOAP.k35.SOAP.k35.SOAP.k35.scaffold50079	gibberellin-regulated protein 1-like	558	20	2.71651e-35	84.61
Gh_001439	[NO-BLAST]	SOAP.k35.SOAP.k35.SOAP.k35.scaffold50105	---NA---	1098
Gh_001440	[NO-BLAST]	SOAP.k35.SOAP.k35.SOAP.k35.scaffold50136	---NA---	707
Gh_001441	[BLASTED, MAPPED, ANNOTATED]	SOAP.k35.SOAP.k35.SOAP.k35.scaffold50159	(-)-isopiperitenol/(-)-carveol dehydrogenase, mitochondrial-like	1226	20	4.01865e-33	70.5	2	F:GO:0018459; P:GO:0055114	F:carveol dehydrogenase activity; P:oxidation-reduction process	EC:1.1.1.243	Carveol dehydrogenase
Gh_001442	[BLASTED, MAPPED, ANNOTATED]	SOAP.k35.SOAP.k35.SOAP.k35.scaffold50247	ribosomal protein S1	565	20	4.07838e-32	91.64	4	F:GO:0003723; F:GO:0003735; P:GO:0006412; C:GO:0015935	F:RNA binding; F:structural constituent of ribosome; P:translation; C:small ribosomal subunit
Gh_001443	[BLASTED, MAPPED]	SOAP.k35.SOAP.k35.SOAP.k35.scaffold50260	upf0651 protein, mitochondrial	476	13	1.25909e-18	69.79	5	P:GO:0006081; P:GO:0008152; F:GO:0016491; F:GO:0016620; P:GO:0055114	P:cellular aldehyde metabolic process; P:metabolic process; F:oxidoreductase activity; F:oxidoreductase activity, acting on the aldehyde or oxo group of donors, NAD or NADP as acceptor; P:oxidation-reduction process
Gh_001444	[BLASTED]	SOAP.k35.SOAP.k35.SOAP.k35.scaffold50307	probable DNA-directed RNA polymerase I subunit RPA43 isoform X1	1133	20	4.81412e-49	60.81
Gh_001445	[BLASTED, MAPPED]	SOAP.k35.SOAP.k35.SOAP.k35.scaffold50336	putative rna-directed dna polymerase from transposon x-element	2247	3	1.12163e-14	51.97	5	F:GO:0003676; F:GO:0003964; F:GO:0004523; P:GO:0006278; P:GO:0090502	F:nucleic acid binding; F:RNA-directed DNA polymerase activity; F:RNA-DNA hybrid ribonuclease activity; P:RNA-dependent DNA biosynthetic process; P:RNA phosphodiester bond hydrolysis, endonucleolytic
Gh_001446	[NO-BLAST]	SOAP.k35.SOAP.k35.SOAP.k35.scaffold50375	---NA---	1237
Gh_001447	[BLASTED, MAPPED, ANNOTATED]	SOAP.k35.SOAP.k35.SOAP.k35.scaffold50381	2-methoxy-6-polyprenyl-1,4-benzoquinol methylase, mitochondrial	1360	20	0	83.17	6	P:GO:0006744; F:GO:0016435; F:GO:0016747; C:GO:0031314; F:GO:0043333; P:GO:0070476	P:ubiquinone biosynthetic process; F:rRNA (guanine) methyltransferase activity; F:transferase activity, transferring acyl groups other than amino-acyl groups; C:extrinsic component of mitochondrial inner membrane; F:2-octaprenyl-6-methoxy-1,4-benzoquinone methylase activity; P:rRNA (guanine-N7)-methylation	EC:2.1.1.201	2-methoxy-6-polyprenyl-1,4-benzoquinol methylase
Gh_001448	[BLASTED, MAPPED]	SOAP.k35.SOAP.k35.SOAP.k35.scaffold50419	zinc finger CCCH domain-containing protein 19 isoform X1	4980	20	0	60.51	2	F:GO:0003677; F:GO:0046872	F:DNA binding; F:metal ion binding
Gh_001449	[NO-BLAST]	SOAP.k35.SOAP.k35.SOAP.k35.scaffold50453	---NA---	349
Gh_001450	[NO-BLAST]	SOAP.k35.SOAP.k35.SOAP.k35.scaffold50454	---NA---	507
Gh_001451	[BLASTED, MAPPED, ANNOTATED]	SOAP.k35.SOAP.k35.SOAP.k35.scaffold50462	MADS-box protein SVP	1225	20	2.12472e-100	70.05	5	C:GO:0016020; F:GO:0043565; C:GO:0044424; P:GO:0045893; F:GO:0046983	C:membrane; F:sequence-specific DNA binding; C:intracellular part; P:positive regulation of transcription, DNA-templated; F:protein dimerization activity
Gh_001452	[NO-BLAST]	SOAP.k35.SOAP.k35.SOAP.k35.scaffold50472	---NA---	318
Gh_001453	[BLASTED, MAPPED]	SOAP.k35.SOAP.k35.SOAP.k35.scaffold50490	mannan endo-1,6-alpha-mannosidase DCW1-like	673	18	8.41468e-62	56.34	6	F:GO:0003824; C:GO:0005840; F:GO:0008496; P:GO:0016052; P:GO:0042254; C:GO:1990904	F:catalytic activity; C:ribosome; F:mannan endo-1,6-alpha-mannosidase activity; P:carbohydrate catabolic process; P:ribosome biogenesis; C:ribonucleoprotein complex
Gh_001454	[BLASTED, MAPPED, ANNOTATED]	SOAP.k35.SOAP.k35.SOAP.k35.scaffold50522	importin alpha	540	20	6.33665e-61	84.62	7	C:GO:0005643; C:GO:0005654; C:GO:0005829; P:GO:0006607; F:GO:0008139; F:GO:0008565; F:GO:0061608	C:nuclear pore; C:nucleoplasm; C:cytosol; P:NLS-bearing protein import into nucleus; F:nuclear localization sequence binding; F:protein transporter activity; F:nuclear import signal receptor activity
Gh_001455	[BLASTED, MAPPED]	SOAP.k35.SOAP.k35.SOAP.k35.scaffold50528	aldose 1-epimerase-like	1407	20	2.14079e-82	46.25	8	F:GO:0003824; F:GO:0004034; P:GO:0005975; P:GO:0006006; F:GO:0016853; P:GO:0019318; F:GO:0030246; P:GO:0033499	F:catalytic activity; F:aldose 1-epimerase activity; P:carbohydrate metabolic process; P:glucose metabolic process; F:isomerase activity; P:hexose metabolic process; F:carbohydrate binding; P:galactose catabolic process via UDP-galactose
Gh_001456	[BLASTED]	SOAP.k35.SOAP.k35.SOAP.k35.scaffold50564	UPF0591 membrane protein C15E1.02c-like	924	2	2.35551e-28	91.04
Gh_001457	[BLASTED, MAPPED, ANNOTATED]	SOAP.k35.SOAP.k35.SOAP.k35.scaffold50582	probable myosin-binding protein 4	370	20	1.15896e-16	73.25	1	C:GO:0016020	C:membrane
Gh_001458	[BLASTED, MAPPED]	SOAP.k35.SOAP.k35.SOAP.k35.scaffold50606	Retrovirus-related Pol polyprotein from transposon TNT 1-94	1132	20	1.58396e-98	62.27	2	C:GO:0016020; C:GO:0016021	C:membrane; C:integral component of membrane
Gh_001459	[NO-BLAST]	SOAP.k35.SOAP.k35.SOAP.k35.scaffold50616	---NA---	487
Gh_001460	[BLASTED, MAPPED, ANNOTATED]	SOAP.k35.SOAP.k35.SOAP.k35.scaffold50706	Alternative oxidase	1373	20	0	80.75	6	F:GO:0009916; C:GO:0016021; F:GO:0046872; P:GO:0055114; C:GO:0070469; F:GO:0102721	F:alternative oxidase activity; C:integral component of membrane; F:metal ion binding; P:oxidation-reduction process; C:respiratory chain; F:ubiquinol:oxygen oxidoreductase activity	EC:1.10.3.11; EC:1.10.3	Ubiquinol oxidase (non-electrogenic); Acting on diphenols and related substances as donors
Gh_001461	[BLASTED, MAPPED, ANNOTATED]	SOAP.k35.SOAP.k35.SOAP.k35.scaffold50787	V-type proton ATPase subunit F	667	20	2.7881e-81	87.79	3	P:GO:0015991; C:GO:0033180; F:GO:0046961	P:ATP hydrolysis coupled proton transport; C:proton-transporting V-type ATPase, V1 domain; F:proton-transporting ATPase activity, rotational mechanism	EC:3.6.1.3; EC:3.6.1.15	Adenosinetriphosphatase; Nucleoside-triphosphate phosphatase
Gh_001462	[BLASTED]	SOAP.k35.SOAP.k35.SOAP.k35.scaffold50824	uncharacterized protein CFP56_71353	449	2	2.73979e-16	78.7
Gh_001463	[BLASTED, MAPPED, ANNOTATED]	SOAP.k35.SOAP.k35.SOAP.k35.scaffold50834	RNA-directed DNA polymerase	3459	20	0	72.75	2	F:GO:0005488; P:GO:0006259	F:binding; P:DNA metabolic process
Gh_001464	[BLASTED, MAPPED, ANNOTATED]	SOAP.k35.SOAP.k35.SOAP.k35.scaffold50850	T-complex protein 1 subunit epsilon	1898	20	0	97.6	6	F:GO:0005524; C:GO:0005832; P:GO:0006458; F:GO:0044183; F:GO:0051082; P:GO:0061077	F:ATP binding; C:chaperonin-containing T-complex; P:'de novo' protein folding; F:protein binding involved in protein folding; F:unfolded protein binding; P:chaperone-mediated protein folding
Gh_001465	[BLASTED, MAPPED, ANNOTATED]	SOAP.k35.SOAP.k35.SOAP.k35.scaffold50855	RING/FYVE/PHD zinc finger superfamily protein, putative	1416	20	6.57533e-33	70.3	2	C:GO:0016020; F:GO:0046872	C:membrane; F:metal ion binding
Gh_001466	[BLASTED, MAPPED, ANNOTATED]	SOAP.k35.SOAP.k35.SOAP.k35.scaffold50892	uncharacterized protein LOC111911789	2460	20	6.72174e-123	62.77	1	C:GO:0016020	C:membrane
Gh_001467	[BLASTED, MAPPED, ANNOTATED]	SOAP.k35.SOAP.k35.SOAP.k35.scaffold50931	NAC domain-containing protein 73-like	1180	20	3.75204e-127	80.05	3	F:GO:0003677; C:GO:0005634; P:GO:0006355	F:DNA binding; C:nucleus; P:regulation of transcription, DNA-templated
Gh_001468	[BLASTED]	SOAP.k35.SOAP.k35.SOAP.k35.scaffold50939	uncharacterized protein LOC111884129	894	20	1.48331e-100	55.82
Gh_001469	[BLASTED, MAPPED, ANNOTATED]	SOAP.k35.SOAP.k35.SOAP.k35.scaffold50941	signal peptide peptidase-like 3	1829	20	0	80.37	3	F:GO:0004190; P:GO:0006508; C:GO:0016021	F:aspartic-type endopeptidase activity; P:proteolysis; C:integral component of membrane	EC:3.4.23	Acting on peptide bonds (peptidases)
Gh_001470	[BLASTED, MAPPED, ANNOTATED]	SOAP.k35.SOAP.k35.SOAP.k35.scaffold50983	serine/threonine protein phosphatase 2A 57 kDa regulatory subunit B' theta isoform-like	2473	20	0	87.36	4	C:GO:0000159; P:GO:0007165; F:GO:0019888; P:GO:0043666	C:protein phosphatase type 2A complex; P:signal transduction; F:protein phosphatase regulator activity; P:regulation of phosphoprotein phosphatase activity
Gh_001471	[NO-BLAST]	SOAP.k35.SOAP.k35.SOAP.k35.scaffold51004	---NA---	721
Gh_001472	[BLASTED, MAPPED]	SOAP.k35.SOAP.k35.SOAP.k35.scaffold51046	solute carrier family 40 member 1-like	662	20	1.05093e-15	59.24	4	F:GO:0005381; C:GO:0016020; C:GO:0016021; P:GO:0034755	F:iron ion transmembrane transporter activity; C:membrane; C:integral component of membrane; P:iron ion transmembrane transport
Gh_001473	[BLASTED]	SOAP.k35.SOAP.k35.SOAP.k35.scaffold51070	hypothetical protein LSAT_2X91220	345	1	0.000582835	58.54
Gh_001474	[BLASTED, MAPPED, ANNOTATED]	SOAP.k35.SOAP.k35.SOAP.k35.scaffold51079	protein STICHEL-like 2 isoform X1	3988	20	0	66.35	6	F:GO:0003677; F:GO:0003887; F:GO:0005524; P:GO:0006260; C:GO:0009360; P:GO:0071897	F:DNA binding; F:DNA-directed DNA polymerase activity; F:ATP binding; P:DNA replication; C:DNA polymerase III complex; P:DNA biosynthetic process	EC:2.7.7.7	DNA-directed DNA polymerase
Gh_001475	[BLASTED, MAPPED, ANNOTATED]	SOAP.k35.SOAP.k35.SOAP.k35.scaffold51083	heat shock 70 kDa protein 8	4288	20	0	88.23	6	F:GO:0005524; P:GO:0009408; P:GO:0009644; F:GO:0032440; P:GO:0042542; P:GO:0055114	F:ATP binding; P:response to heat; P:response to high light intensity; F:2-alkenal reductase [NAD(P)] activity; P:response to hydrogen peroxide; P:oxidation-reduction process	EC:1.3.1.74	2-alkenal reductase (NAD(P)(+))
Gh_001476	[BLASTED, MAPPED, ANNOTATED]	SOAP.k35.SOAP.k35.SOAP.k35.scaffold51084	CASP-like protein 1	783	20	8.08548e-47	74.95	2	C:GO:0005886; C:GO:0016021	C:plasma membrane; C:integral component of membrane
Gh_001477	[BLASTED, MAPPED, ANNOTATED]	SOAP.k35.SOAP.k35.SOAP.k35.scaffold51088	protein LITTLE ZIPPER 2	791	20	5.30809e-24	87.84	1	F:GO:0003677	F:DNA binding
Gh_001478	[BLASTED, MAPPED, ANNOTATED]	SOAP.k35.SOAP.k35.SOAP.k35.scaffold51206	putative membrane lipoprotein	1415	20	1.1273e-104	66.74	1	C:GO:0016020	C:membrane
Gh_001479	[BLASTED, MAPPED, ANNOTATED]	SOAP.k35.SOAP.k35.SOAP.k35.scaffold51207	V-type proton ATPase subunit a2-like	813	20	1.46142e-41	89.83	10	C:GO:0000220; C:GO:0000325; P:GO:0007035; P:GO:0015986; P:GO:0015991; C:GO:0016021; C:GO:0016471; F:GO:0046961; F:GO:0051117; P:GO:0070072	C:vacuolar proton-transporting V-type ATPase, V0 domain; C:plant-type vacuole; P:vacuolar acidification; P:ATP synthesis coupled proton transport; P:ATP hydrolysis coupled proton transport; C:integral component of membrane; C:vacuolar proton-transporting V-type ATPase complex; F:proton-transporting ATPase activity, rotational mechanism; F:ATPase binding; P:vacuolar proton-transporting V-type ATPa…	EC:3.6.1.3; EC:3.6.1.15	Adenosinetriphosphatase; Nucleoside-triphosphate phosphatase
Gh_001480	[BLASTED, MAPPED]	SOAP.k35.SOAP.k35.SOAP.k35.scaffold51225	Zinc finger, CW-type	1977	20	7.11141e-143	54.81	2	F:GO:0008270; F:GO:0046872	F:zinc ion binding; F:metal ion binding
Gh_001481	[BLASTED]	SOAP.k35.SOAP.k35.SOAP.k35.scaffold51236	uncharacterized protein LOC111902749	623	20	2.16681e-17	92.64
Gh_001482	[BLASTED, MAPPED, ANNOTATED]	SOAP.k35.SOAP.k35.SOAP.k35.scaffold51242	solute carrier family 25 member 44-like	1483	20	0	85.21	2	C:GO:0016021; P:GO:0055085	C:integral component of membrane; P:transmembrane transport
Gh_001483	[NO-BLAST]	SOAP.k35.SOAP.k35.SOAP.k35.scaffold51275	---NA---	968
Gh_001484	[NO-BLAST]	SOAP.k35.SOAP.k35.SOAP.k35.scaffold51293	---NA---	712
Gh_001485	[BLASTED, MAPPED, ANNOTATED]	SOAP.k35.SOAP.k35.SOAP.k35.scaffold51305	probable 5-methyltetrahydropteroyltriglutamate--homocysteine methyltransferase	500	20	2.28765e-80	68.69	4	F:GO:0003871; F:GO:0008270; P:GO:0009086; P:GO:0032259	F:5-methyltetrahydropteroyltriglutamate-homocysteine S-methyltransferase activity; F:zinc ion binding; P:methionine biosynthetic process; P:methylation	EC:2.1.1.14	5-methyltetrahydropteroyltriglutamate--homocysteine S-methyltransferase
Gh_001486	[NO-BLAST]	SOAP.k35.SOAP.k35.SOAP.k35.scaffold51330	---NA---	473
Gh_001487	[BLASTED, MAPPED, ANNOTATED]	SOAP.k35.SOAP.k35.SOAP.k35.scaffold51444	tyrosine decarboxylase 1	2219	20	0	90.4	4	P:GO:0006520; F:GO:0016740; F:GO:0016831; F:GO:0030170	P:cellular amino acid metabolic process; F:transferase activity; F:carboxy-lyase activity; F:pyridoxal phosphate binding
Gh_001488	[BLASTED, MAPPED, ANNOTATED]	SOAP.k35.SOAP.k35.SOAP.k35.scaffold51454	putative 1-phosphatidylinositol-3-phosphate 5-kinase FAB1C	5255	20	0	71.02	3	F:GO:0005524; F:GO:0016307; P:GO:0046854	F:ATP binding; F:phosphatidylinositol phosphate kinase activity; P:phosphatidylinositol phosphorylation
Gh_001489	[BLASTED, MAPPED, ANNOTATED]	SOAP.k35.SOAP.k35.SOAP.k35.scaffold51468	protein phosphatase 2C 16-like isoform X1	2603	20	0	76.44	3	F:GO:0004722; P:GO:0006470; F:GO:0046872	F:protein serine/threonine phosphatase activity; P:protein dephosphorylation; F:metal ion binding	EC:3.1.3.16; EC:3.1.3.41	Protein-serine/threonine phosphatase; 4-nitrophenylphosphatase
Gh_001490	[BLASTED]	SOAP.k35.SOAP.k35.SOAP.k35.scaffold51478	probable E3 ubiquitin-protein ligase RHG1A	1609	20	2.69627e-76	71.33
Gh_001491	[BLASTED, MAPPED, ANNOTATED]	SOAP.k35.SOAP.k35.SOAP.k35.scaffold51482	ubiquitin-conjugating enzyme E2 30	375	20	2.25354e-81	89.19	2	F:GO:0005524; F:GO:0016740	F:ATP binding; F:transferase activity
Gh_001492	[BLASTED, MAPPED]	SOAP.k35.SOAP.k35.SOAP.k35.scaffold51492	Metallocarboxypeptidase inhibitor	583	20	1.07416e-23	64.43	2	C:GO:0009507; C:GO:0009536	C:chloroplast; C:plastid
Gh_001493	[BLASTED, MAPPED, ANNOTATED]	SOAP.k35.SOAP.k35.SOAP.k35.scaffold51501	putative glycerol-3-phosphate transporter 1	1966	20	0	87.66	3	C:GO:0016021; F:GO:0022857; P:GO:0055085	C:integral component of membrane; F:transmembrane transporter activity; P:transmembrane transport
Gh_001494	[BLASTED]	SOAP.k35.SOAP.k35.SOAP.k35.scaffold51509	uncharacterized mitochondrial protein AtMg00810-like	522	20	9.15387e-36	75.69
Gh_001495	[NO-BLAST]	SOAP.k35.SOAP.k35.SOAP.k35.scaffold51533	---NA---	457
Gh_001496	[BLASTED, MAPPED]	SOAP.k35.SOAP.k35.SOAP.k35.scaffold51560	Retrovirus-related Pol polyprotein from transposon TNT 1-94	523	20	4.88776e-18	72.33	2	F:GO:0003676; P:GO:0015074	F:nucleic acid binding; P:DNA integration
Gh_001497	[BLASTED, MAPPED, ANNOTATED]	SOAP.k35.SOAP.k35.SOAP.k35.scaffold51580	BEL1-like homeodomain protein 3	2070	20	0	71.82	3	F:GO:0003677; C:GO:0005634; P:GO:0006355	F:DNA binding; C:nucleus; P:regulation of transcription, DNA-templated
Gh_001498	[BLASTED]	SOAP.k35.SOAP.k35.SOAP.k35.scaffold51727	hypothetical protein CFP56_33763	437	1	3.95714e-10	65.38
Gh_001499	[NO-BLAST]	SOAP.k35.SOAP.k35.SOAP.k35.scaffold51731	---NA---	367
Gh_001500	[BLASTED, MAPPED, ANNOTATED]	SOAP.k35.SOAP.k35.SOAP.k35.scaffold51736	60s ribosomal protein l30	492	20	1.60468e-46	88.97	4	P:GO:0002181; F:GO:0003723; F:GO:0003735; C:GO:0022625	P:cytoplasmic translation; F:RNA binding; F:structural constituent of ribosome; C:cytosolic large ribosomal subunit
Gh_001501	[BLASTED, MAPPED, ANNOTATED]	SOAP.k35.SOAP.k35.SOAP.k35.scaffold51765	probable proline-specific permease put4	736	19	6.5857e-39	57.59	2	P:GO:0006810; C:GO:0016020	P:transport; C:membrane
Gh_001502	[BLASTED, MAPPED]	SOAP.k35.SOAP.k35.SOAP.k35.scaffold51802	ERD (early-responsive to dehydration stress) family protein	1449	20	2.06219e-112	50.32	2	C:GO:0016020; C:GO:0016021	C:membrane; C:integral component of membrane
Gh_001503	[BLASTED, MAPPED, ANNOTATED]	SOAP.k35.SOAP.k35.SOAP.k35.scaffold51841	callose synthase 11-like	3056	20	0	89.25	4	C:GO:0000148; F:GO:0003843; P:GO:0006075; C:GO:0016021	C:1,3-beta-D-glucan synthase complex; F:1,3-beta-D-glucan synthase activity; P:(1->3)-beta-D-glucan biosynthetic process; C:integral component of membrane	EC:2.4.1.34	1,3-beta-glucan synthase
Gh_001504	[NO-BLAST]	SOAP.k35.SOAP.k35.SOAP.k35.scaffold51875	---NA---	359
Gh_001505	[BLASTED, MAPPED, ANNOTATED]	SOAP.k35.SOAP.k35.SOAP.k35.scaffold51878	organelle RRM domain-containing protein 2, mitochondrial-like	879	20	3.88306e-41	82.12	1	F:GO:0003723	F:RNA binding
Gh_001506	[BLASTED, MAPPED, ANNOTATED]	SOAP.k35.SOAP.k35.SOAP.k35.scaffold51953	serine/threonine-protein phosphatase PP2A-2 catalytic subunit-like	1600	20	0	97.3	2	F:GO:0004721; P:GO:0006470	F:phosphoprotein phosphatase activity; P:protein dephosphorylation	EC:3.1.3.16; EC:3.1.3.41	Protein-serine/threonine phosphatase; 4-nitrophenylphosphatase
Gh_001507	[BLASTED, MAPPED]	SOAP.k35.SOAP.k35.SOAP.k35.scaffold51968	pentatricopeptide repeat-containing protein At1g08070, chloroplastic-like	2723	20	0	76.95	1	F:GO:0008270	F:zinc ion binding
Gh_001508	[BLASTED, MAPPED, ANNOTATED]	SOAP.k35.SOAP.k35.SOAP.k35.scaffold52015	N-acetyl-D-glucosamine kinase-like	1449	20	0	86.47	2	F:GO:0016301; P:GO:0016310	F:kinase activity; P:phosphorylation
Gh_001509	[NO-BLAST]	SOAP.k35.SOAP.k35.SOAP.k35.scaffold52021	---NA---	734
Gh_001510	[BLASTED, MAPPED, ANNOTATED]	SOAP.k35.SOAP.k35.SOAP.k35.scaffold52067	SNARE associated Golgi protein	1432	20	7.39694e-97	87.04	2	C:GO:0005886; C:GO:0016021	C:plasma membrane; C:integral component of membrane
Gh_001511	[BLASTED, MAPPED, ANNOTATED]	SOAP.k35.SOAP.k35.SOAP.k35.scaffold52099	probable sodium/metabolite cotransporter BASS1, chloroplastic	1838	20	2.41655e-177	76.83	1	C:GO:0016021	C:integral component of membrane
Gh_001512	[BLASTED, MAPPED, ANNOTATED]	SOAP.k35.SOAP.k35.SOAP.k35.scaffold52162	mitochondrial inner membrane protease subunit 1	1456	20	4.42402e-68	88.81	4	C:GO:0005739; P:GO:0006508; F:GO:0008236; C:GO:0016021	C:mitochondrion; P:proteolysis; F:serine-type peptidase activity; C:integral component of membrane
Gh_001513	[BLASTED, MAPPED, ANNOTATED]	SOAP.k35.SOAP.k35.SOAP.k35.scaffold52184	protein kinase PVPK-1	2310	20	0	80.4	3	F:GO:0004672; F:GO:0005524; P:GO:0006468	F:protein kinase activity; F:ATP binding; P:protein phosphorylation
Gh_001514	[NO-BLAST]	SOAP.k35.SOAP.k35.SOAP.k35.scaffold52188	---NA---	342
Gh_001515	[BLASTED, MAPPED, ANNOTATED]	SOAP.k35.SOAP.k35.SOAP.k35.scaffold52266	glutamine synthetase leaf isozyme, chloroplastic-like	426	20	3.33619e-38	81.02	6	F:GO:0004356; F:GO:0005524; C:GO:0005739; P:GO:0006542; P:GO:0009150; P:GO:1901068	F:glutamate-ammonia ligase activity; F:ATP binding; C:mitochondrion; P:glutamine biosynthetic process; P:purine ribonucleotide metabolic process; P:guanosine-containing compound metabolic process	EC:6.3.1.2	Glutamine synthetase
Gh_001516	[BLASTED, MAPPED, ANNOTATED]	SOAP.k35.SOAP.k35.SOAP.k35.scaffold52280	putative oxidoreductase yxbg	627	3	1.20138e-52	79.28	2	F:GO:0016491; P:GO:0055114	F:oxidoreductase activity; P:oxidation-reduction process
Gh_001517	[BLASTED, MAPPED, ANNOTATED]	SOAP.k35.SOAP.k35.SOAP.k35.scaffold52298	G-type lectin S-receptor-like serine/threonine-protein kinase SD2-5	1819	20	0	68.08	4	F:GO:0000166; F:GO:0004672; C:GO:0016020; P:GO:0016310	F:nucleotide binding; F:protein kinase activity; C:membrane; P:phosphorylation
Gh_001518	[NO-BLAST]	SOAP.k35.SOAP.k35.SOAP.k35.scaffold52351	---NA---	385
Gh_001519	[BLASTED, MAPPED, ANNOTATED]	SOAP.k35.SOAP.k35.SOAP.k35.scaffold52415	nuclear transcription factor Y subunit B-10	876	20	3.02615e-96	93.32	4	C:GO:0005634; P:GO:0006355; F:GO:0043565; F:GO:0046982	C:nucleus; P:regulation of transcription, DNA-templated; F:sequence-specific DNA binding; F:protein heterodimerization activity
Gh_001520	[BLASTED, MAPPED, ANNOTATED]	SOAP.k35.SOAP.k35.SOAP.k35.scaffold52426	hydroxyproline O-galactosyltransferase HPGT1-like	1411	20	0	88.3	7	C:GO:0000139; P:GO:0005975; P:GO:0006486; F:GO:0008378; C:GO:0016021; F:GO:0016853; F:GO:0030246	C:Golgi membrane; P:carbohydrate metabolic process; P:protein glycosylation; F:galactosyltransferase activity; C:integral component of membrane; F:isomerase activity; F:carbohydrate binding
Gh_001521	[NO-BLAST]	SOAP.k35.SOAP.k35.SOAP.k35.scaffold52434	---NA---	345
Gh_001522	[BLASTED, MAPPED, ANNOTATED]	SOAP.k35.SOAP.k35.SOAP.k35.scaffold52502	40S ribosomal protein S24-1	473	20	2.43903e-08	85.68	3	F:GO:0003735; C:GO:0005840; P:GO:0006412	F:structural constituent of ribosome; C:ribosome; P:translation
Gh_001523	[NO-BLAST]	SOAP.k35.SOAP.k35.SOAP.k35.scaffold52518	---NA---	572
Gh_001524	[NO-BLAST]	SOAP.k35.SOAP.k35.SOAP.k35.scaffold52533	---NA---	1038
Gh_001525	[NO-BLAST]	SOAP.k35.SOAP.k35.SOAP.k35.scaffold52537	---NA---	476
Gh_001526	[NO-BLAST]	SOAP.k35.SOAP.k35.SOAP.k35.scaffold52563	---NA---	681
Gh_001527	[BLASTED, MAPPED]	SOAP.k35.SOAP.k35.SOAP.k35.scaffold52566	putative 115 kda protein in type-1 retrotransposable element	1888	4	1.54945e-08	41.42	5	F:GO:0003676; F:GO:0003964; F:GO:0004523; P:GO:0006278; P:GO:0090502	F:nucleic acid binding; F:RNA-directed DNA polymerase activity; F:RNA-DNA hybrid ribonuclease activity; P:RNA-dependent DNA biosynthetic process; P:RNA phosphodiester bond hydrolysis, endonucleolytic
Gh_001528	[NO-BLAST]	SOAP.k35.SOAP.k35.SOAP.k35.scaffold52629	---NA---	514
Gh_001529	[BLASTED]	SOAP.k35.SOAP.k35.SOAP.k35.scaffold52696	rutc family protein	650	3	4.93468e-34	56.42
Gh_001530	[NO-BLAST]	SOAP.k35.SOAP.k35.SOAP.k35.scaffold52698	---NA---	524
Gh_001531	[BLASTED]	SOAP.k35.SOAP.k35.SOAP.k35.scaffold52721	hypothetical protein CFP56_72673	4373	3	3.08143e-64	71.83
Gh_001532	[BLASTED, MAPPED]	SOAP.k35.SOAP.k35.SOAP.k35.scaffold52757	phosphoribosylaminoimidazole carboxylase, chloroplastic	683	20	2.37866e-38	52.06	8	F:GO:0000166; F:GO:0004638; F:GO:0005524; C:GO:0005779; P:GO:0006189; P:GO:0007031; F:GO:0016829; F:GO:0046872	F:nucleotide binding; F:phosphoribosylaminoimidazole carboxylase activity; F:ATP binding; C:integral component of peroxisomal membrane; P:'de novo' IMP biosynthetic process; P:peroxisome organization; F:lyase activity; F:metal ion binding
Gh_001533	[NO-BLAST]	SOAP.k35.SOAP.k35.SOAP.k35.scaffold52759	---NA---	468
Gh_001534	[BLASTED, MAPPED]	SOAP.k35.SOAP.k35.SOAP.k35.scaffold52767	hypothetical protein LSAT_7X25860	704	1	1.2868e-06	82.86	3	F:GO:0003735; C:GO:0005840; P:GO:0006412	F:structural constituent of ribosome; C:ribosome; P:translation
Gh_001535	[BLASTED, MAPPED, ANNOTATED]	SOAP.k35.SOAP.k35.SOAP.k35.scaffold52792	Retrovirus-related Pol polyprotein from transposon TNT 1-94	473	20	1.08256e-63	77.67	3	F:GO:0003676; F:GO:0008270; P:GO:0015074	F:nucleic acid binding; F:zinc ion binding; P:DNA integration
Gh_001536	[NO-BLAST]	SOAP.k35.SOAP.k35.SOAP.k35.scaffold52801	---NA---	436
Gh_001537	[BLASTED, MAPPED, ANNOTATED]	SOAP.k35.SOAP.k35.SOAP.k35.scaffold52806	NADH dehydrogenase [ubiquinone] flavoprotein 2, mitochondrial	998	20	1.4755e-56	55.78	2	F:GO:0005488; C:GO:0044464	F:binding; C:cell part
Gh_001538	[NO-BLAST]	SOAP.k35.SOAP.k35.SOAP.k35.scaffold52818	---NA---	416
Gh_001539	[NO-BLAST]	SOAP.k35.SOAP.k35.SOAP.k35.scaffold52839	---NA---	506
Gh_001540	[BLASTED, MAPPED, ANNOTATED]	SOAP.k35.SOAP.k35.SOAP.k35.scaffold52847	TPR repeat-containing protein ZIP4	1413	20	2.49305e-105	77.1	6	P:GO:0007131; P:GO:0007276; C:GO:0009522; P:GO:0022412; C:GO:0043231; P:GO:0045132	P:reciprocal meiotic recombination; P:gamete generation; C:photosystem I; P:cellular process involved in reproduction in multicellular organism; C:intracellular membrane-bounded organelle; P:meiotic chromosome segregation
Gh_001541	[NO-BLAST]	SOAP.k35.SOAP.k35.SOAP.k35.scaffold52874	---NA---	416
Gh_001542	[NO-BLAST]	SOAP.k35.SOAP.k35.SOAP.k35.scaffold52899	---NA---	958
Gh_001543	[NO-BLAST]	SOAP.k35.SOAP.k35.SOAP.k35.scaffold52946	---NA---	461
Gh_001544	[BLASTED, MAPPED]	SOAP.k35.SOAP.k35.SOAP.k35.scaffold52958	DNA repair protein recA homolog 1, chloroplastic isoform X2	358	3	5.5447e-06	59.18	9	F:GO:0000166; F:GO:0003677; F:GO:0003697; F:GO:0005524; P:GO:0006259; P:GO:0006281; P:GO:0006310; P:GO:0006974; F:GO:0008094	F:nucleotide binding; F:DNA binding; F:single-stranded DNA binding; F:ATP binding; P:DNA metabolic process; P:DNA repair; P:DNA recombination; P:cellular response to DNA damage stimulus; F:DNA-dependent ATPase activity
Gh_001545	[BLASTED, MAPPED]	SOAP.k35.SOAP.k35.SOAP.k35.scaffold53026	scyllo-inositol 2-dehydrogenase (nad(+))	427	4	4.8955e-23	67.65	2	F:GO:0016491; P:GO:0055114	F:oxidoreductase activity; P:oxidation-reduction process
Gh_001546	[BLASTED, MAPPED, ANNOTATED]	SOAP.k35.SOAP.k35.SOAP.k35.scaffold53073	caffeoyl-CoA O-methyltransferase-like	1130	20	7.25879e-131	98.31	2	F:GO:0008171; P:GO:0032259	F:O-methyltransferase activity; P:methylation
Gh_001547	[BLASTED, MAPPED]	SOAP.k35.SOAP.k35.SOAP.k35.scaffold53077	aldo-keto reductase dtxS3-like	446	7	8.67736e-22	69.77	2	F:GO:0016491; P:GO:0055114	F:oxidoreductase activity; P:oxidation-reduction process
Gh_001548	[BLASTED, MAPPED, ANNOTATED]	SOAP.k35.SOAP.k35.SOAP.k35.scaffold53079	spermidine synthase 1	1868	20	0	88.63	3	P:GO:0006596; F:GO:0030750; P:GO:0032259	P:polyamine biosynthetic process; F:putrescine N-methyltransferase activity; P:methylation	EC:2.1.1.53	Putrescine N-methyltransferase
Gh_001549	[BLASTED, MAPPED, ANNOTATED]	SOAP.k35.SOAP.k35.SOAP.k35.scaffold53095	LIM domain-containing protein WLIM2b-like	899	20	4.81139e-25	60.13	1	F:GO:0046872	F:metal ion binding
Gh_001550	[BLASTED]	SOAP.k35.SOAP.k35.SOAP.k35.scaffold53099	putative nuclease HARBI1	1781	20	0	84.35
Gh_001551	[BLASTED, MAPPED, ANNOTATED]	SOAP.k35.SOAP.k35.SOAP.k35.scaffold53106	transcription factor UNE12-like	1356	20	1.42341e-169	76.42	5	F:GO:0001046; F:GO:0001228; C:GO:0005634; P:GO:0006366; F:GO:0046983	F:core promoter sequence-specific DNA binding; F:transcriptional activator activity, RNA polymerase II transcription regulatory region sequence-specific DNA binding; C:nucleus; P:transcription by RNA polymerase II; F:protein dimerization activity
Gh_001552	[NO-BLAST]	SOAP.k35.SOAP.k35.SOAP.k35.scaffold53201	---NA---	434
Gh_001553	[BLASTED, MAPPED, ANNOTATED]	SOAP.k35.SOAP.k35.SOAP.k35.scaffold53214	pentatricopeptide repeat-containing protein At5g03800	369	20	2.25939e-21	63.11	1	F:GO:0005488	F:binding
Gh_001554	[NO-BLAST]	SOAP.k35.SOAP.k35.SOAP.k35.scaffold53248	---NA---	490
Gh_001555	[BLASTED, MAPPED]	SOAP.k35.SOAP.k35.SOAP.k35.scaffold53300	predicted protein	1558	20	4.75519e-133	56.35	4	F:GO:0003684; F:GO:0003887; P:GO:0006281; P:GO:0071897	F:damaged DNA binding; F:DNA-directed DNA polymerase activity; P:DNA repair; P:DNA biosynthetic process
Gh_001556	[BLASTED, MAPPED, ANNOTATED]	SOAP.k35.SOAP.k35.SOAP.k35.scaffold53382	probable inactive ATP-dependent zinc metalloprotease FTSHI 3, chloroplastic	2285	20	0	84.07	6	F:GO:0004222; F:GO:0005524; P:GO:0006508; F:GO:0008270; C:GO:0016021; P:GO:0051301	F:metalloendopeptidase activity; F:ATP binding; P:proteolysis; F:zinc ion binding; C:integral component of membrane; P:cell division	EC:3.4.24	Acting on peptide bonds (peptidases)
Gh_001557	[NO-BLAST]	SOAP.k35.SOAP.k35.SOAP.k35.scaffold53388	---NA---	440
Gh_001558	[BLASTED, MAPPED, ANNOTATED]	SOAP.k35.SOAP.k35.SOAP.k35.scaffold53412	CBL-interacting serine/threonine-protein kinase 12-like	2955	20	0	88.62	5	F:GO:0004674; F:GO:0005524; P:GO:0006468; P:GO:0007165; C:GO:0016021	F:protein serine/threonine kinase activity; F:ATP binding; P:protein phosphorylation; P:signal transduction; C:integral component of membrane	EC:2.7.11	Transferring phosphorus-containing groups
Gh_001559	[BLASTED, MAPPED, ANNOTATED]	SOAP.k35.SOAP.k35.SOAP.k35.scaffold53433	unknown	1246	3	7.92287e-80	58.97	1	F:GO:0003824	F:catalytic activity
Gh_001560	[BLASTED, MAPPED, ANNOTATED]	SOAP.k35.SOAP.k35.SOAP.k35.scaffold53438	bromodomain and WD repeat-containing protein 3	680	20	1.13002e-90	77.56	4	F:GO:0003677; C:GO:0005634; P:GO:0006355; P:GO:0009725	F:DNA binding; C:nucleus; P:regulation of transcription, DNA-templated; P:response to hormone
Gh_001561	[NO-BLAST]	SOAP.k35.SOAP.k35.SOAP.k35.scaffold53444	---NA---	413
Gh_001562	[BLASTED, MAPPED, ANNOTATED]	SOAP.k35.SOAP.k35.SOAP.k35.scaffold53523	1-aminocyclopropane-1-carboxylate oxidase	1038	20	3.91016e-89	74.09	3	C:GO:0016021; F:GO:0051213; P:GO:0055114	C:integral component of membrane; F:dioxygenase activity; P:oxidation-reduction process
Gh_001563	[BLASTED, MAPPED, ANNOTATED]	SOAP.k35.SOAP.k35.SOAP.k35.scaffold53579	UDP-glycosyltransferase 88A1-like	1359	20	4.43452e-141	74.16	2	P:GO:0008152; F:GO:0016758	P:metabolic process; F:transferase activity, transferring hexosyl groups
Gh_001564	[BLASTED, MAPPED]	SOAP.k35.SOAP.k35.SOAP.k35.scaffold53610	multiprotein-bridging factor 1-like	550	5	6.95479e-52	54.93	5	F:GO:0003677; C:GO:0005634; P:GO:0006351; F:GO:0008270; F:GO:0043565	F:DNA binding; C:nucleus; P:transcription, DNA-templated; F:zinc ion binding; F:sequence-specific DNA binding
Gh_001565	[BLASTED, MAPPED, ANNOTATED]	SOAP.k35.SOAP.k35.SOAP.k35.scaffold53715	peptidyl-tRNA hydrolase 2, mitochondrial isoform X1	1107	20	8.52782e-96	75.06	2	F:GO:0004045; C:GO:0016020	F:aminoacyl-tRNA hydrolase activity; C:membrane	EC:3.1.1.29; EC:3.1.1.1	Aminoacyl-tRNA hydrolase; Carboxylesterase
Gh_001566	[NO-BLAST]	SOAP.k35.SOAP.k35.SOAP.k35.scaffold53746	---NA---	558
Gh_001567	[BLASTED]	SOAP.k35.SOAP.k35.SOAP.k35.scaffold53751	coronin-like protein crn1	480	3	4.17025e-07	63.73
Gh_001568	[BLASTED, MAPPED, ANNOTATED]	SOAP.k35.SOAP.k35.SOAP.k35.scaffold53800	putative tryptophan RNA-binding attenuator protein-like protein	1111	20	9.53557e-169	91.72	1	C:GO:0016021	C:integral component of membrane
Gh_001569	[BLASTED, MAPPED, ANNOTATED]	SOAP.k35.SOAP.k35.SOAP.k35.scaffold53812	acyl-CoA thioesterase 2-like isoform X1	1950	20	0	87.9	5	C:GO:0005782; P:GO:0006637; P:GO:0009062; F:GO:0016290; F:GO:0102991	C:peroxisomal matrix; P:acyl-CoA metabolic process; P:fatty acid catabolic process; F:palmitoyl-CoA hydrolase activity; F:myristoyl-CoA hydrolase activity	EC:3.1.2.20; EC:3.1.2.2	Acyl-CoA hydrolase; Palmitoyl-CoA hydrolase
Gh_001570	[NO-BLAST]	SOAP.k35.SOAP.k35.SOAP.k35.scaffold53833	---NA---	1954
Gh_001571	[NO-BLAST]	SOAP.k35.SOAP.k35.SOAP.k35.scaffold53873	---NA---	663
Gh_001572	[BLASTED, MAPPED, ANNOTATED]	SOAP.k35.SOAP.k35.SOAP.k35.scaffold53883	probable cyclic nucleotide-gated ion channel 14	2834	20	0	78.82	4	F:GO:0005249; C:GO:0005887; P:GO:0042391; P:GO:0071805	F:voltage-gated potassium channel activity; C:integral component of plasma membrane; P:regulation of membrane potential; P:potassium ion transmembrane transport
Gh_001573	[BLASTED]	SOAP.k35.SOAP.k35.SOAP.k35.scaffold53905	UPF0591 membrane protein C15E1.02c-like	440	2	1.00045e-32	88.92
Gh_001574	[NO-BLAST]	SOAP.k35.SOAP.k35.SOAP.k35.scaffold53919	---NA---	557
Gh_001575	[BLASTED, MAPPED, ANNOTATED]	SOAP.k35.SOAP.k35.SOAP.k35.scaffold53980	phytoene synthase 2, chloroplastic	2426	20	0	84.57	5	F:GO:0004310; P:GO:0006696; C:GO:0016021; F:GO:0016767; F:GO:0051996	F:farnesyl-diphosphate farnesyltransferase activity; P:ergosterol biosynthetic process; C:integral component of membrane; F:geranylgeranyl-diphosphate geranylgeranyltransferase activity; F:squalene synthase activity	EC:2.5.1.29; EC:2.5.1.32; EC:2.5.1.10; EC:2.5.1.21	Geranylgeranyl diphosphate synthase; 15-cis-phytoene synthase; (2E,6E)-farnesyl diphosphate synthase; Squalene synthase
Gh_001576	[NO-BLAST]	SOAP.k35.SOAP.k35.SOAP.k35.scaffold53983	---NA---	851
Gh_001577	[BLASTED, MAPPED]	SOAP.k35.SOAP.k35.SOAP.k35.scaffold53985	putative ARID DNA-binding domain-containing protein	1716	20	1.02247e-08	52.07	8	F:GO:0000166; F:GO:0003677; F:GO:0005524; C:GO:0005634; F:GO:0008375; C:GO:0016020; C:GO:0016021; F:GO:0016887	F:nucleotide binding; F:DNA binding; F:ATP binding; C:nucleus; F:acetylglucosaminyltransferase activity; C:membrane; C:integral component of membrane; F:ATPase activity
Gh_001578	[BLASTED, MAPPED]	SOAP.k35.SOAP.k35.SOAP.k35.scaffold54049	putative transporter	363	20	1.12242e-15	57.11	2	C:GO:0016021; P:GO:0055085	C:integral component of membrane; P:transmembrane transport
Gh_001579	[NO-BLAST]	SOAP.k35.SOAP.k35.SOAP.k35.scaffold54083	---NA---	863
Gh_001580	[NO-BLAST]	SOAP.k35.SOAP.k35.SOAP.k35.scaffold54142	---NA---	582
Gh_001581	[BLASTED, MAPPED, ANNOTATED]	SOAP.k35.SOAP.k35.SOAP.k35.scaffold54167	Copia protein	795	20	8.8456e-59	63.25	4	F:GO:0003677; F:GO:0003700; C:GO:0005634; P:GO:0006355	F:DNA binding; F:DNA-binding transcription factor activity; C:nucleus; P:regulation of transcription, DNA-templated
Gh_001582	[NO-BLAST]	SOAP.k35.SOAP.k35.SOAP.k35.scaffold54210	---NA---	437
Gh_001583	[NO-BLAST]	SOAP.k35.SOAP.k35.SOAP.k35.scaffold54214	---NA---	1408
Gh_001584	[BLASTED]	SOAP.k35.SOAP.k35.SOAP.k35.scaffold54237	protein FAR-RED IMPAIRED RESPONSE 1-like	843	20	2.19958e-71	69.45
Gh_001585	[NO-BLAST]	SOAP.k35.SOAP.k35.SOAP.k35.scaffold54263	---NA---	632
Gh_001586	[NO-BLAST]	SOAP.k35.SOAP.k35.SOAP.k35.scaffold54283	---NA---	811
Gh_001587	[NO-BLAST]	SOAP.k35.SOAP.k35.SOAP.k35.scaffold54374	---NA---	355
Gh_001588	[BLASTED, MAPPED, ANNOTATED]	SOAP.k35.SOAP.k35.SOAP.k35.scaffold54401	predicted protein	523	20	1.51264e-33	62.37	1	F:GO:0003677	F:DNA binding
Gh_001589	[BLASTED, MAPPED, ANNOTATED]	SOAP.k35.SOAP.k35.SOAP.k35.scaffold54462	transaldolase	1406	20	2.9129e-106	68.11	4	F:GO:0004801; C:GO:0005737; P:GO:0005975; P:GO:0006098	F:sedoheptulose-7-phosphate:D-glyceraldehyde-3-phosphate glyceronetransferase activity; C:cytoplasm; P:carbohydrate metabolic process; P:pentose-phosphate shunt	EC:2.2.1.2	Transaldolase
Gh_001590	[BLASTED, MAPPED]	SOAP.k35.SOAP.k35.SOAP.k35.scaffold54463	very-long-chain 3-oxoacyl-CoA reductase	564	20	3.50529e-10	53.65	6	F:GO:0004316; F:GO:0016491; F:GO:0047560; P:GO:0055114; F:GO:0102131; F:GO:0102132	F:3-oxoacyl-[acyl-carrier-protein] reductase (NADPH) activity; F:oxidoreductase activity; F:3-dehydrosphinganine reductase activity; P:oxidation-reduction process; F:3-oxo-glutaryl-[acp] methyl ester reductase activity; F:3-oxo-pimeloyl-[acp] methyl ester reductase activity
Gh_001591	[BLASTED, MAPPED]	SOAP.k35.SOAP.k35.SOAP.k35.scaffold54474	Oxoglutarate/iron-dependent dioxygenase	2664	20	0	69.33	2	F:GO:0051213; P:GO:0055114	F:dioxygenase activity; P:oxidation-reduction process
Gh_001592	[BLASTED]	SOAP.k35.SOAP.k35.SOAP.k35.scaffold54484	Mss4-like protein	789	20	3.36813e-84	90.16
Gh_001593	[NO-BLAST]	SOAP.k35.SOAP.k35.SOAP.k35.scaffold54486	---NA---	469
Gh_001594	[BLASTED, MAPPED, ANNOTATED]	SOAP.k35.SOAP.k35.SOAP.k35.scaffold54606	plasma membrane ATPase 4	3543	20	0	95.24	6	F:GO:0005524; C:GO:0005886; F:GO:0008553; C:GO:0016021; F:GO:0046872; P:GO:0120029	F:ATP binding; C:plasma membrane; F:proton-exporting ATPase activity, phosphorylative mechanism; C:integral component of membrane; F:metal ion binding; P:proton export across plasma membrane	EC:3.6.1.3; EC:3.6.3.6; EC:3.6.1.15	Adenosinetriphosphatase; Proton-exporting ATPase; Nucleoside-triphosphate phosphatase
Gh_001595	[NO-BLAST]	SOAP.k35.SOAP.k35.SOAP.k35.scaffold54647	---NA---	422
Gh_001596	[BLASTED, MAPPED, ANNOTATED]	SOAP.k35.SOAP.k35.SOAP.k35.scaffold54694	calmodulin	811	20	1.66149e-95	81.17	1	F:GO:0005509	F:calcium ion binding
Gh_001597	[BLASTED, MAPPED]	SOAP.k35.SOAP.k35.SOAP.k35.scaffold54712	pathogenesis-related protein 1-like protein	873	20	1.9048e-10	54.89	1	C:GO:0005576	C:extracellular region
Gh_001598	[BLASTED, MAPPED, ANNOTATED]	SOAP.k35.SOAP.k35.SOAP.k35.scaffold54717	protein GLUTAMINE DUMPER 2-like	892	20	6.99098e-20	69.64	1	C:GO:0016021	C:integral component of membrane
Gh_001599	[NO-BLAST]	SOAP.k35.SOAP.k35.SOAP.k35.scaffold54718	---NA---	502
Gh_001600	[NO-BLAST]	SOAP.k35.SOAP.k35.SOAP.k35.scaffold54739	---NA---	513
Gh_001601	[BLASTED, MAPPED, ANNOTATED]	SOAP.k35.SOAP.k35.SOAP.k35.scaffold54759	protein STAY-GREEN LIKE, chloroplastic	1226	20	8.70978e-135	75.32	1	P:GO:0009658	P:chloroplast organization
Gh_001602	[BLASTED, MAPPED]	SOAP.k35.SOAP.k35.SOAP.k35.scaffold54817	Transposon Ty3-I Gag-Pol polyprotein	531	20	2.37635e-09	59.55	8	F:GO:0003676; F:GO:0004190; P:GO:0006508; P:GO:0015074; C:GO:0016020; C:GO:0016021; F:GO:0022857; P:GO:0055085	F:nucleic acid binding; F:aspartic-type endopeptidase activity; P:proteolysis; P:DNA integration; C:membrane; C:integral component of membrane; F:transmembrane transporter activity; P:transmembrane transport
Gh_001603	[BLASTED, MAPPED, ANNOTATED]	SOAP.k35.SOAP.k35.SOAP.k35.scaffold54842	mitochondrial pyruvate carrier 4	699	20	2.75482e-32	90.2	2	C:GO:0005743; P:GO:0006850	C:mitochondrial inner membrane; P:mitochondrial pyruvate transmembrane transport
Gh_001604	[NO-BLAST]	SOAP.k35.SOAP.k35.SOAP.k35.scaffold54878	---NA---	511
Gh_001605	[BLASTED, MAPPED, ANNOTATED]	SOAP.k35.SOAP.k35.SOAP.k35.scaffold54935	sulfite oxidase	685	20	5.44981e-59	60.91	1	F:GO:0005488	F:binding
Gh_001606	[NO-BLAST]	SOAP.k35.SOAP.k35.SOAP.k35.scaffold55044	---NA---	508
Gh_001607	[BLASTED, MAPPED]	SOAP.k35.SOAP.k35.SOAP.k35.scaffold55054	L-ascorbate oxidase	949	20	8.61478e-38	55.14	9	F:GO:0005507; C:GO:0005576; F:GO:0008447; C:GO:0016020; C:GO:0016021; F:GO:0016491; F:GO:0016722; F:GO:0046872; P:GO:0055114	F:copper ion binding; C:extracellular region; F:L-ascorbate oxidase activity; C:membrane; C:integral component of membrane; F:oxidoreductase activity; F:oxidoreductase activity, oxidizing metal ions; F:metal ion binding; P:oxidation-reduction process
Gh_001608	[BLASTED, MAPPED, ANNOTATED]	SOAP.k35.SOAP.k35.SOAP.k35.scaffold55056	cell division control protein 3-like	565	16	7.25164e-88	74.28	1	F:GO:0005525	F:GTP binding
Gh_001609	[BLASTED, MAPPED]	SOAP.k35.SOAP.k35.SOAP.k35.scaffold55067	protein FAR1-RELATED SEQUENCE 5-like	414	20	3.65361e-39	60.02	1	P:GO:0006355	P:regulation of transcription, DNA-templated
Gh_001610	[NO-BLAST]	SOAP.k35.SOAP.k35.SOAP.k35.scaffold55096	---NA---	506
Gh_001611	[BLASTED, MAPPED, ANNOTATED]	SOAP.k35.SOAP.k35.SOAP.k35.scaffold55114	oleosin 1	719	20	6.09786e-37	85.01	3	C:GO:0012511; C:GO:0016021; P:GO:0019915	C:monolayer-surrounded lipid storage body; C:integral component of membrane; P:lipid storage
Gh_001612	[BLASTED, MAPPED, ANNOTATED]	SOAP.k35.SOAP.k35.SOAP.k35.scaffold55122	protein SENSITIVE TO PROTON RHIZOTOXICITY 2-like	600	20	5.68842e-77	84.37	1	F:GO:0003676	F:nucleic acid binding
Gh_001613	[NO-BLAST]	SOAP.k35.SOAP.k35.SOAP.k35.scaffold55169	---NA---	440
Gh_001614	[BLASTED, MAPPED, ANNOTATED]	SOAP.k35.SOAP.k35.SOAP.k35.scaffold55224	NDR1/HIN1-like protein 10	2282	20	2.87046e-115	85.39	1	C:GO:0016021	C:integral component of membrane
Gh_001615	[BLASTED, MAPPED]	SOAP.k35.SOAP.k35.SOAP.k35.scaffold55228	nuclear localization sequence-binding protein	465	3	2.83249e-05	87.5	2	F:GO:0003676; F:GO:0003723	F:nucleic acid binding; F:RNA binding
Gh_001616	[NO-BLAST]	SOAP.k35.SOAP.k35.SOAP.k35.scaffold55252	---NA---	800
Gh_001617	[BLASTED]	SOAP.k35.SOAP.k35.SOAP.k35.scaffold55253	putative NAD(P)-binding Rossmann-fold superfamily protein	1197	20	9.5623e-156	84.4
Gh_001618	[BLASTED, MAPPED, ANNOTATED]	SOAP.k35.SOAP.k35.SOAP.k35.scaffold55278	60S ribosomal protein L26-1	692	20	2.9435e-56	77.82	5	P:GO:0002181; F:GO:0003723; F:GO:0003735; C:GO:0022625; P:GO:0042273	P:cytoplasmic translation; F:RNA binding; F:structural constituent of ribosome; C:cytosolic large ribosomal subunit; P:ribosomal large subunit biogenesis
Gh_001619	[NO-BLAST]	SOAP.k35.SOAP.k35.SOAP.k35.scaffold55345	---NA---	511
Gh_001620	[BLASTED, MAPPED, ANNOTATED]	SOAP.k35.SOAP.k35.SOAP.k35.scaffold55361	cytoplasmic tRNA 2-thiolation protein 1	1490	20	0	89.15	6	F:GO:0000049; P:GO:0002098; C:GO:0005737; F:GO:0016779; P:GO:0032447; P:GO:0034227	F:tRNA binding; P:tRNA wobble uridine modification; C:cytoplasm; F:nucleotidyltransferase activity; P:protein urmylation; P:tRNA thio-modification
Gh_001621	[BLASTED, MAPPED, ANNOTATED]	SOAP.k35.SOAP.k35.SOAP.k35.scaffold55395	thiamine-repressible mitochondrial transport protein THI74	1970	20	5.85302e-172	81.69	3	C:GO:0016021; F:GO:0022857; P:GO:0055085	C:integral component of membrane; F:transmembrane transporter activity; P:transmembrane transport
Gh_001622	[BLASTED, MAPPED, ANNOTATED]	SOAP.k35.SOAP.k35.SOAP.k35.scaffold55414	cytochrome P450 CYP72A219-like	866	20	3.98925e-30	75.8	6	F:GO:0004497; F:GO:0005506; C:GO:0016021; F:GO:0016705; F:GO:0020037; P:GO:0055114	F:monooxygenase activity; F:iron ion binding; C:integral component of membrane; F:oxidoreductase activity, acting on paired donors, with incorporation or reduction of molecular oxygen; F:heme binding; P:oxidation-reduction process
Gh_001623	[BLASTED, MAPPED, ANNOTATED]	SOAP.k35.SOAP.k35.SOAP.k35.scaffold55428	cysteine proteinase COT44-like	1532	20	0	80.82	2	P:GO:0006508; F:GO:0008234	P:proteolysis; F:cysteine-type peptidase activity
Gh_001624	[BLASTED, MAPPED, ANNOTATED]	SOAP.k35.SOAP.k35.SOAP.k35.scaffold55439	probable glutathione S-transferase	1125	20	3.3915e-127	80.96	4	F:GO:0004364; C:GO:0005737; P:GO:0006749; P:GO:0009407	F:glutathione transferase activity; C:cytoplasm; P:glutathione metabolic process; P:toxin catabolic process	EC:2.5.1.18	Glutathione transferase
Gh_001625	[BLASTED, MAPPED, ANNOTATED]	SOAP.k35.SOAP.k35.SOAP.k35.scaffold55456	putative RNA-binding protein Luc7-like 2	1939	20	0	89.8	4	F:GO:0003729; C:GO:0005685; P:GO:0006376; C:GO:0071004	F:mRNA binding; C:U1 snRNP; P:mRNA splice site selection; C:U2-type prespliceosome
Gh_001626	[BLASTED, MAPPED]	SOAP.k35.SOAP.k35.SOAP.k35.scaffold55505	uncharacterized protein LOC112036909	1564	4	4.53266e-53	47.25	1	F:GO:0003824	F:catalytic activity
Gh_001627	[BLASTED]	SOAP.k35.SOAP.k35.SOAP.k35.scaffold55511	hypothetical protein CFP56_25968	800	1	3.84224e-08	50.41
Gh_001628	[NO-BLAST]	SOAP.k35.SOAP.k35.SOAP.k35.scaffold55514	---NA---	484
Gh_001629	[NO-BLAST]	SOAP.k35.SOAP.k35.SOAP.k35.scaffold55544	---NA---	728
Gh_001630	[BLASTED, MAPPED, ANNOTATED]	SOAP.k35.SOAP.k35.SOAP.k35.scaffold55549	ATP synthase subunit beta, mitochondrial	1655	20	0	84.45	5	C:GO:0000275; F:GO:0005524; P:GO:0015986; F:GO:0046933; P:GO:0099132	C:mitochondrial proton-transporting ATP synthase complex, catalytic core F(1); F:ATP binding; P:ATP synthesis coupled proton transport; F:proton-transporting ATP synthase activity, rotational mechanism; P:ATP hydrolysis coupled cation transmembrane transport	EC:3.6.1.3; EC:3.6.1.15	Adenosinetriphosphatase; Nucleoside-triphosphate phosphatase
Gh_001631	[NO-BLAST]	SOAP.k35.SOAP.k35.SOAP.k35.scaffold55589	---NA---	535
Gh_001632	[BLASTED, MAPPED, ANNOTATED]	SOAP.k35.SOAP.k35.SOAP.k35.scaffold55649	Retrovirus-related Pol polyprotein from transposon TNT 1-94	880	20	3.01943e-46	68.35	3	F:GO:0003824; F:GO:0005488; P:GO:0008152	F:catalytic activity; F:binding; P:metabolic process
Gh_001633	[BLASTED, MAPPED, ANNOTATED]	SOAP.k35.SOAP.k35.SOAP.k35.scaffold55661	40S ribosomal protein S10-1	731	20	5.54597e-48	63.4	1	C:GO:0005840	C:ribosome
Gh_001634	[BLASTED]	SOAP.k35.SOAP.k35.SOAP.k35.scaffold55682	ATP-dependent RNA helicase DBP4-like	1628	2	3.49084e-27	49.34
Gh_001635	[BLASTED, MAPPED, ANNOTATED]	SOAP.k35.SOAP.k35.SOAP.k35.scaffold55789	protein NRT1/ PTR FAMILY 5.6-like	2538	20	0	85.21	4	P:GO:0006857; C:GO:0016021; F:GO:0022857; P:GO:0055085	P:oligopeptide transport; C:integral component of membrane; F:transmembrane transporter activity; P:transmembrane transport
Gh_001636	[NO-BLAST]	SOAP.k35.SOAP.k35.SOAP.k35.scaffold55806	---NA---	514
Gh_001637	[BLASTED, MAPPED, ANNOTATED]	SOAP.k35.SOAP.k35.SOAP.k35.scaffold55873	cysteine proteinase inhibitor	1412	20	1.96928e-57	75.46	4	F:GO:0004869; P:GO:0010951; C:GO:0016021; F:GO:0016787	F:cysteine-type endopeptidase inhibitor activity; P:negative regulation of endopeptidase activity; C:integral component of membrane; F:hydrolase activity
Gh_001638	[NO-BLAST]	SOAP.k35.SOAP.k35.SOAP.k35.scaffold55906	---NA---	447
Gh_001639	[BLASTED, MAPPED]	SOAP.k35.SOAP.k35.SOAP.k35.scaffold55911	hypothetical protein PHYPA_019679, partial	499	18	5.92273e-06	55.69	3	F:GO:0003677; P:GO:0006313; P:GO:0015074	F:DNA binding; P:transposition, DNA-mediated; P:DNA integration
Gh_001640	[BLASTED, MAPPED, ANNOTATED]	SOAP.k35.SOAP.k35.SOAP.k35.scaffold55920	60S ribosomal protein L12	641	20	2.49746e-63	86.56	3	F:GO:0003735; C:GO:0005840; P:GO:0006412	F:structural constituent of ribosome; C:ribosome; P:translation
Gh_001641	[BLASTED, MAPPED, ANNOTATED]	SOAP.k35.SOAP.k35.SOAP.k35.scaffold55933	probable dolichyl pyrophosphate Man9GlcNAc2 alpha-1,3-glucosyltransferase	2133	20	0	84.24	4	C:GO:0005789; P:GO:0006486; C:GO:0016021; F:GO:0016758	C:endoplasmic reticulum membrane; P:protein glycosylation; C:integral component of membrane; F:transferase activity, transferring hexosyl groups
Gh_001642	[BLASTED, MAPPED, ANNOTATED]	SOAP.k35.SOAP.k35.SOAP.k35.scaffold56051	rho GDP-dissociation inhibitor 1	1007	20	1.58851e-102	86.01	7	F:GO:0005094; F:GO:0005096; F:GO:0005515; C:GO:0005737; P:GO:0009932; P:GO:0010053; P:GO:0043547	F:Rho GDP-dissociation inhibitor activity; F:GTPase activator activity; F:protein binding; C:cytoplasm; P:cell tip growth; P:root epidermal cell differentiation; P:positive regulation of GTPase activity
Gh_001643	[NO-BLAST]	SOAP.k35.SOAP.k35.SOAP.k35.scaffold56111	---NA---	583
Gh_001644	[NO-BLAST]	SOAP.k35.SOAP.k35.SOAP.k35.scaffold56135	---NA---	1465
Gh_001645	[NO-BLAST]	SOAP.k35.SOAP.k35.SOAP.k35.scaffold56209	---NA---	1103
Gh_001646	[BLASTED, MAPPED, ANNOTATED]	SOAP.k35.SOAP.k35.SOAP.k35.scaffold56219	callose synthase 10	371	20	4.5397e-65	87.48	4	C:GO:0000148; F:GO:0003843; P:GO:0006075; C:GO:0016021	C:1,3-beta-D-glucan synthase complex; F:1,3-beta-D-glucan synthase activity; P:(1->3)-beta-D-glucan biosynthetic process; C:integral component of membrane	EC:2.4.1.34	1,3-beta-glucan synthase
Gh_001647	[BLASTED, MAPPED]	SOAP.k35.SOAP.k35.SOAP.k35.scaffold56246	Zinc finger protein 271 (Zinc finger protein 7) (HZF7) (Zinc finger protein ZNFphex133) (Epstein-Barr virus-induced zinc finger protein) (ZNF-EB) (CT-ZFP48) (Zinc finger protein	607	20	8.39136e-15	55.42	4	F:GO:0003676; C:GO:0005622; P:GO:0006886; F:GO:0008536	F:nucleic acid binding; C:intracellular; P:intracellular protein transport; F:Ran GTPase binding
Gh_001648	[BLASTED, MAPPED, ANNOTATED]	SOAP.k35.SOAP.k35.SOAP.k35.scaffold56271	signal anchor, putative	395	20	1.39662e-52	70.19	1	C:GO:0009536	C:plastid
Gh_001649	[BLASTED, MAPPED]	SOAP.k35.SOAP.k35.SOAP.k35.scaffold56298	probable glucan endo-1,3-beta-glucosidase eglC	1969	8	1.63022e-44	59.79	2	F:GO:0004553; P:GO:0005975	F:hydrolase activity, hydrolyzing O-glycosyl compounds; P:carbohydrate metabolic process
Gh_001650	[BLASTED, MAPPED, ANNOTATED]	SOAP.k35.SOAP.k35.SOAP.k35.scaffold56302	C2 calcium-dependent membrane targeting	651	20	9.2961e-60	79.38	1	F:GO:0004609	F:phosphatidylserine decarboxylase activity	EC:4.1.1.65	Phosphatidylserine decarboxylase
Gh_001651	[BLASTED, MAPPED, ANNOTATED]	SOAP.k35.SOAP.k35.SOAP.k35.scaffold56334	predicted protein	1663	20	2.46707e-118	49.94	3	F:GO:0008233; C:GO:0009507; C:GO:0044446	F:peptidase activity; C:chloroplast; C:intracellular organelle part
Gh_001652	[BLASTED, MAPPED]	SOAP.k35.SOAP.k35.SOAP.k35.scaffold56368	26S proteasome non-ATPase regulatory subunit 12 homolog A-like	1169	20	1.3852e-76	62.16	1	C:GO:0000502	C:proteasome complex
Gh_001653	[BLASTED, MAPPED, ANNOTATED]	SOAP.k35.SOAP.k35.SOAP.k35.scaffold56395	putative S-adenosyl-L-methionine-dependent methyltransferases superfamily protein	1656	20	0	89.92	4	C:GO:0005737; F:GO:0008757; C:GO:0016021; P:GO:0032259	C:cytoplasm; F:S-adenosylmethionine-dependent methyltransferase activity; C:integral component of membrane; P:methylation
Gh_001654	[NO-BLAST]	SOAP.k35.SOAP.k35.SOAP.k35.scaffold56416	---NA---	757
Gh_001655	[BLASTED, MAPPED, ANNOTATED]	SOAP.k35.SOAP.k35.SOAP.k35.scaffold56418	cytokinin dehydrogenase 3-like	1276	20	1.62833e-165	84.81	6	P:GO:0009690; C:GO:0016021; F:GO:0016614; F:GO:0019139; F:GO:0050660; P:GO:0055114	P:cytokinin metabolic process; C:integral component of membrane; F:oxidoreductase activity, acting on CH-OH group of donors; F:cytokinin dehydrogenase activity; F:flavin adenine dinucleotide binding; P:oxidation-reduction process	EC:1.5.99.12	Cytokinin dehydrogenase
Gh_001656	[BLASTED, MAPPED, ANNOTATED]	SOAP.k35.SOAP.k35.SOAP.k35.scaffold56483	NHL repeat-containing protein	1904	20	0	80.87	1	C:GO:0016021	C:integral component of membrane
Gh_001657	[NO-BLAST]	SOAP.k35.SOAP.k35.SOAP.k35.scaffold56494	---NA---	612
Gh_001658	[NO-BLAST]	SOAP.k35.SOAP.k35.SOAP.k35.scaffold56541	---NA---	873
Gh_001659	[BLASTED, MAPPED, ANNOTATED]	SOAP.k35.SOAP.k35.SOAP.k35.scaffold56591	linoleate 13S-lipoxygenase 3-1, chloroplastic-like	1259	20	0	84.73	5	C:GO:0016021; F:GO:0016165; P:GO:0031408; F:GO:0046872; P:GO:0055114	C:integral component of membrane; F:linoleate 13S-lipoxygenase activity; P:oxylipin biosynthetic process; F:metal ion binding; P:oxidation-reduction process	EC:1.13.11; EC:1.13.11.12	Acting on single donors with incorporation of molecular oxygen (oxygenases). The oxygen incorporated need not be derived from O(2); Linoleate 13S-lipoxygenase
Gh_001660	[NO-BLAST]	SOAP.k35.SOAP.k35.SOAP.k35.scaffold56608	---NA---	490
Gh_001661	[NO-BLAST]	SOAP.k35.SOAP.k35.SOAP.k35.scaffold56633	---NA---	432
Gh_001662	[BLASTED, MAPPED, ANNOTATED]	SOAP.k35.SOAP.k35.SOAP.k35.scaffold56735	S-adenosyl-L-homocysteine hydrolase	1778	20	0	71.16	4	F:GO:0004013; P:GO:0006730; P:GO:0019510; F:GO:0051287	F:adenosylhomocysteinase activity; P:one-carbon metabolic process; P:S-adenosylhomocysteine catabolic process; F:NAD binding	EC:3.3.1.1	Adenosylhomocysteinase
Gh_001663	[BLASTED, MAPPED, ANNOTATED]	SOAP.k35.SOAP.k35.SOAP.k35.scaffold56736	pleiotropic drug resistance protein 1-like	883	20	3.27934e-150	84.3	3	F:GO:0005524; C:GO:0016021; F:GO:0016887	F:ATP binding; C:integral component of membrane; F:ATPase activity	EC:3.6.1.3; EC:3.6.1.15	Adenosinetriphosphatase; Nucleoside-triphosphate phosphatase
Gh_001664	[BLASTED, MAPPED, ANNOTATED]	SOAP.k35.SOAP.k35.SOAP.k35.scaffold56743	histone-lysine N-methyltransferase, H3 lysine-9 specific SUVH1-like	3086	20	0	84.46	5	C:GO:0005634; C:GO:0005694; F:GO:0008270; F:GO:0018024; P:GO:0034968	C:nucleus; C:chromosome; F:zinc ion binding; F:histone-lysine N-methyltransferase activity; P:histone lysine methylation	EC:2.1.1.43	Histone-lysine N-methyltransferase
Gh_001665	[NO-BLAST]	SOAP.k35.SOAP.k35.SOAP.k35.scaffold56744	---NA---	627
Gh_001666	[NO-BLAST]	SOAP.k35.SOAP.k35.SOAP.k35.scaffold56751	---NA---	908
Gh_001667	[BLASTED, MAPPED, ANNOTATED]	SOAP.k35.SOAP.k35.SOAP.k35.scaffold56784	phosphoenolpyruvate carboxylase kinase 2-like	1326	20	4.77911e-175	88.22	10	F:GO:0004683; F:GO:0005516; F:GO:0005524; C:GO:0005634; C:GO:0005737; F:GO:0009931; P:GO:0018105; P:GO:0035556; P:GO:0043066; P:GO:0046777	F:calmodulin-dependent protein kinase activity; F:calmodulin binding; F:ATP binding; C:nucleus; C:cytoplasm; F:calcium-dependent protein serine/threonine kinase activity; P:peptidyl-serine phosphorylation; P:intracellular signal transduction; P:negative regulation of apoptotic process; P:protein autophosphorylation	EC:2.7.11; EC:2.7.11.17	Transferring phosphorus-containing groups; Calcium/calmodulin-dependent protein kinase
Gh_001668	[BLASTED, MAPPED]	SOAP.k35.SOAP.k35.SOAP.k35.scaffold56832	protein NIM1-INTERACTING 2	696	8	3.70855e-18	52.71	1	P:GO:0010112	P:regulation of systemic acquired resistance
Gh_001669	[BLASTED, MAPPED, ANNOTATED]	SOAP.k35.SOAP.k35.SOAP.k35.scaffold56856	inosine triphosphate pyrophosphatase	732	20	5.85328e-35	72.44	5	F:GO:0004551; F:GO:0005488; C:GO:0005737; P:GO:0009143; F:GO:0047429	F:nucleotide diphosphatase activity; F:binding; C:cytoplasm; P:nucleoside triphosphate catabolic process; F:nucleoside-triphosphate diphosphatase activity	EC:3.6.1.19; EC:3.6.1.9	Acting on acid anhydrides; Nucleotide diphosphatase
Gh_001670	[BLASTED, MAPPED, ANNOTATED]	SOAP.k35.SOAP.k35.SOAP.k35.scaffold56917	pelargonidin 3-O-(6-caffeoylglucoside) 5-O-(6-O-malonylglucoside) 4'''-malonyltransferase-like	1723	20	0	66.46	1	F:GO:0016747	F:transferase activity, transferring acyl groups other than amino-acyl groups
Gh_001671	[NO-BLAST]	SOAP.k35.SOAP.k35.SOAP.k35.scaffold56927	---NA---	565
Gh_001672	[BLASTED, MAPPED, ANNOTATED]	SOAP.k35.SOAP.k35.SOAP.k35.scaffold56942	high-affinity glucose transporter ght2-like	781	20	1.20094e-26	56.21	2	F:GO:0003824; P:GO:0044237	F:catalytic activity; P:cellular metabolic process
Gh_001673	[BLASTED, MAPPED, ANNOTATED]	SOAP.k35.SOAP.k35.SOAP.k35.scaffold56969	prolyl endopeptidase-like	425	20	1.81338e-28	69.2	1	F:GO:0008236	F:serine-type peptidase activity
Gh_001674	[BLASTED, MAPPED]	SOAP.k35.SOAP.k35.SOAP.k35.scaffold56982	mini zinc finger protein	409	6	8.4452e-05	71.12	1	F:GO:0003677	F:DNA binding
Gh_001675	[BLASTED, MAPPED, ANNOTATED]	SOAP.k35.SOAP.k35.SOAP.k35.scaffold57005	berberine bridge enzyme-like 13	1821	20	3.08888e-161	82.52	3	F:GO:0016614; F:GO:0050660; P:GO:0055114	F:oxidoreductase activity, acting on CH-OH group of donors; F:flavin adenine dinucleotide binding; P:oxidation-reduction process
Gh_001676	[BLASTED, MAPPED]	SOAP.k35.SOAP.k35.SOAP.k35.scaffold57011	decarboxylase orsB-like	555	4	1.53325e-34	59.02	2	F:GO:0016787; F:GO:0016831	F:hydrolase activity; F:carboxy-lyase activity
Gh_001677	[BLASTED, MAPPED]	SOAP.k35.SOAP.k35.SOAP.k35.scaffold57053	DUF4228 domain-containing protein	868	20	1.78802e-70	77.8	2	F:GO:0016301; P:GO:0016310	F:kinase activity; P:phosphorylation
Gh_001678	[BLASTED, MAPPED, ANNOTATED]	SOAP.k35.SOAP.k35.SOAP.k35.scaffold57055	P-loop NTPase domain-containing protein LPA1 homolog 1-like	1946	20	0	81.91	4	C:GO:0016020; F:GO:0016301; P:GO:0016310; F:GO:0016787	C:membrane; F:kinase activity; P:phosphorylation; F:hydrolase activity
Gh_001679	[NO-BLAST]	SOAP.k35.SOAP.k35.SOAP.k35.scaffold57135	---NA---	419
Gh_001680	[NO-BLAST]	SOAP.k35.SOAP.k35.SOAP.k35.scaffold57142	---NA---	431
Gh_001681	[BLASTED, MAPPED]	SOAP.k35.SOAP.k35.SOAP.k35.scaffold57144	putative retrotransposon protein	508	20	7.26031e-39	60.05	3	F:GO:0003676; F:GO:0008270; P:GO:0015074	F:nucleic acid binding; F:zinc ion binding; P:DNA integration
Gh_001682	[NO-BLAST]	SOAP.k35.SOAP.k35.SOAP.k35.scaffold57156	---NA---	610
Gh_001683	[BLASTED, MAPPED, ANNOTATED]	SOAP.k35.SOAP.k35.SOAP.k35.scaffold57163	protein CDI-like	1098	20	2.54913e-161	84.22	1	F:GO:0016740	F:transferase activity
Gh_001684	[NO-BLAST]	SOAP.k35.SOAP.k35.SOAP.k35.scaffold57183	---NA---	881
Gh_001685	[BLASTED, MAPPED]	SOAP.k35.SOAP.k35.SOAP.k35.scaffold57214	apoptotic chromatin condensation inducer in the nucleus-like isoform X2	2392	20	2.92976e-09	48.6	1	F:GO:0003676	F:nucleic acid binding
Gh_001686	[NO-BLAST]	SOAP.k35.SOAP.k35.SOAP.k35.scaffold57241	---NA---	842
Gh_001687	[BLASTED, MAPPED, ANNOTATED]	SOAP.k35.SOAP.k35.SOAP.k35.scaffold57243	translation initiation factor 1 (chloroplast)	643	20	8.42674e-41	93.38	6	F:GO:0003743; C:GO:0005840; P:GO:0006413; C:GO:0009507; F:GO:0019843; F:GO:0043022	F:translation initiation factor activity; C:ribosome; P:translational initiation; C:chloroplast; F:rRNA binding; F:ribosome binding
Gh_001688	[NO-BLAST]	SOAP.k35.SOAP.k35.SOAP.k35.scaffold57249	---NA---	759
Gh_001689	[BLASTED, MAPPED, ANNOTATED]	SOAP.k35.SOAP.k35.SOAP.k35.scaffold57265	rac-like GTP-binding protein 5	1479	20	5.63467e-105	76.91	12	F:GO:0003924; F:GO:0005515; F:GO:0005525; C:GO:0005730; C:GO:0005737; C:GO:0005819; C:GO:0005886; P:GO:0007264; P:GO:0009958; P:GO:0010928; F:GO:0019003; C:GO:0030427	F:GTPase activity; F:protein binding; F:GTP binding; C:nucleolus; C:cytoplasm; C:spindle; C:plasma membrane; P:small GTPase mediated signal transduction; P:positive gravitropism; P:regulation of auxin mediated signaling pathway; F:GDP binding; C:site of polarized growth	EC:3.6.1.15	Nucleoside-triphosphate phosphatase
Gh_001690	[BLASTED, MAPPED, ANNOTATED]	SOAP.k35.SOAP.k35.SOAP.k35.scaffold57270	LisH and RanBPM domains containing protein	1901	20	5.22034e-27	60.03	2	F:GO:0005515; C:GO:0005737	F:protein binding; C:cytoplasm
Gh_001691	[BLASTED, MAPPED]	SOAP.k35.SOAP.k35.SOAP.k35.scaffold57291	putative protein of unknown function DUF688	2142	20	6.24684e-106	59.95	2	C:GO:0016020; C:GO:0016021	C:membrane; C:integral component of membrane
Gh_001692	[BLASTED, MAPPED, ANNOTATED]	SOAP.k35.SOAP.k35.SOAP.k35.scaffold57308	serine/threonine-protein kinase tricorner isoform X1	832	20	4.62244e-66	60.41	1	F:GO:0016740	F:transferase activity
Gh_001693	[BLASTED, MAPPED]	SOAP.k35.SOAP.k35.SOAP.k35.scaffold57324	putative FY-rich, FY-rich, WD40/YVTN repeat-like-containing domain protein	1807	20	0	66.99	1	C:GO:0005634	C:nucleus
Gh_001694	[NO-BLAST]	SOAP.k35.SOAP.k35.SOAP.k35.scaffold57347	---NA---	478
Gh_001695	[NO-BLAST]	SOAP.k35.SOAP.k35.SOAP.k35.scaffold57366	---NA---	450
Gh_001696	[BLASTED, MAPPED]	SOAP.k35.SOAP.k35.SOAP.k35.scaffold57378	Retrovirus-related Pol polyprotein from transposon TNT 1-94	541	20	2.55062e-14	46.89	6	F:GO:0003676; F:GO:0008270; P:GO:0015074; C:GO:0016020; C:GO:0016021; F:GO:0016787	F:nucleic acid binding; F:zinc ion binding; P:DNA integration; C:membrane; C:integral component of membrane; F:hydrolase activity
Gh_001697	[NO-BLAST]	SOAP.k35.SOAP.k35.SOAP.k35.scaffold57395	---NA---	365
Gh_001698	[BLASTED, MAPPED, ANNOTATED]	SOAP.k35.SOAP.k35.SOAP.k35.scaffold57417	dihydroxy-acid dehydratase, chloroplastic-like	2275	20	0	93.41	3	F:GO:0004160; P:GO:0009082; C:GO:0009570	F:dihydroxy-acid dehydratase activity; P:branched-chain amino acid biosynthetic process; C:chloroplast stroma	EC:4.2.1.9	Dihydroxy-acid dehydratase
Gh_001699	[BLASTED, MAPPED, ANNOTATED]	SOAP.k35.SOAP.k35.SOAP.k35.scaffold57419	GTP-binding protein ypt1	597	20	1.09142e-21	56.03	2	C:GO:0016020; C:GO:0044464	C:membrane; C:cell part
Gh_001700	[BLASTED, MAPPED]	SOAP.k35.SOAP.k35.SOAP.k35.scaffold57506	protein BTR1	5897	20	2.43361e-13	44.85	2	F:GO:0003676; F:GO:0003723	F:nucleic acid binding; F:RNA binding
Gh_001701	[NO-BLAST]	SOAP.k35.SOAP.k35.SOAP.k35.scaffold57560	---NA---	803
Gh_001702	[NO-BLAST]	SOAP.k35.SOAP.k35.SOAP.k35.scaffold57571	---NA---	666
Gh_001703	[NO-BLAST]	SOAP.k35.SOAP.k35.SOAP.k35.scaffold57582	---NA---	606
Gh_001704	[BLASTED, MAPPED, ANNOTATED]	SOAP.k35.SOAP.k35.SOAP.k35.scaffold57602	protein RIK isoform X3	770	14	1.17251e-22	71.28	1	F:GO:0003723	F:RNA binding
Gh_001705	[BLASTED, MAPPED, ANNOTATED]	SOAP.k35.SOAP.k35.SOAP.k35.scaffold57653	Late embryogenesis abundant protein, LEA-14	1148	20	6.14914e-75	79.5	1	C:GO:0016021	C:integral component of membrane
Gh_001706	[BLASTED, MAPPED]	SOAP.k35.SOAP.k35.SOAP.k35.scaffold57683	peptidyl-prolyl cis-trans isomerase FKBP17-1, chloroplastic	1117	20	8.28147e-100	58.07	6	P:GO:0000413; F:GO:0003755; F:GO:0005528; C:GO:0005737; F:GO:0016853; P:GO:0061077	P:protein peptidyl-prolyl isomerization; F:peptidyl-prolyl cis-trans isomerase activity; F:FK506 binding; C:cytoplasm; F:isomerase activity; P:chaperone-mediated protein folding
Gh_001707	[NO-BLAST]	SOAP.k35.SOAP.k35.SOAP.k35.scaffold57704	---NA---	2386
Gh_001708	[NO-BLAST]	SOAP.k35.SOAP.k35.SOAP.k35.scaffold57711	---NA---	816
Gh_001709	[NO-BLAST]	SOAP.k35.SOAP.k35.SOAP.k35.scaffold57817	---NA---	504
Gh_001710	[NO-BLAST]	SOAP.k35.SOAP.k35.SOAP.k35.scaffold57831	---NA---	368
Gh_001711	[BLASTED, MAPPED, ANNOTATED]	SOAP.k35.SOAP.k35.SOAP.k35.scaffold57845	eukaryotic translation initiation factor 2 subunit beta	964	20	1.6764e-73	68.96	2	F:GO:0003743; P:GO:0006413	F:translation initiation factor activity; P:translational initiation
Gh_001712	[BLASTED, MAPPED, ANNOTATED]	SOAP.k35.SOAP.k35.SOAP.k35.scaffold57868	glucosamine 6-phosphate N-acetyltransferase-like	918	20	4.27121e-65	66.17	1	F:GO:0016746	F:transferase activity, transferring acyl groups
Gh_001713	[BLASTED, MAPPED, ANNOTATED]	SOAP.k35.SOAP.k35.SOAP.k35.scaffold57869	ubiquitin fusion degradation protein 1 homolog	1368	20	9.01015e-180	81.32	1	P:GO:0006511	P:ubiquitin-dependent protein catabolic process
Gh_001714	[BLASTED, MAPPED, ANNOTATED]	SOAP.k35.SOAP.k35.SOAP.k35.scaffold57872	Ras-related protein RABA1f	1076	20	1.75574e-128	84.49	3	F:GO:0003924; F:GO:0005525; C:GO:0005768	F:GTPase activity; F:GTP binding; C:endosome	EC:3.6.1.15	Nucleoside-triphosphate phosphatase
Gh_001715	[BLASTED, MAPPED, ANNOTATED]	SOAP.k35.SOAP.k35.SOAP.k35.scaffold57891	transaldolase	587	20	6.20471e-67	68.03	4	F:GO:0004801; C:GO:0005737; P:GO:0005975; P:GO:0006098	F:sedoheptulose-7-phosphate:D-glyceraldehyde-3-phosphate glyceronetransferase activity; C:cytoplasm; P:carbohydrate metabolic process; P:pentose-phosphate shunt	EC:2.2.1.2	Transaldolase
Gh_001716	[BLASTED, MAPPED, ANNOTATED]	SOAP.k35.SOAP.k35.SOAP.k35.scaffold57893	calmodulin-binding transcription activator 6-like	3136	20	0	76.02	5	F:GO:0001077; C:GO:0005634; P:GO:0009409; F:GO:0043565; P:GO:0045944	F:transcriptional activator activity, RNA polymerase II proximal promoter sequence-specific DNA binding; C:nucleus; P:response to cold; F:sequence-specific DNA binding; P:positive regulation of transcription by RNA polymerase II
Gh_001717	[BLASTED, MAPPED, ANNOTATED]	SOAP.k35.SOAP.k35.SOAP.k35.scaffold57931	zinc finger protein 511	1231	20	8.20196e-115	85.36	6	F:GO:0003676; C:GO:0005622; P:GO:0006605; F:GO:0015450; C:GO:0016021; P:GO:0071806	F:nucleic acid binding; C:intracellular; P:protein targeting; F:P-P-bond-hydrolysis-driven protein transmembrane transporter activity; C:integral component of membrane; P:protein transmembrane transport
Gh_001718	[NO-BLAST]	SOAP.k35.SOAP.k35.SOAP.k35.scaffold57948	---NA---	423
Gh_001719	[BLASTED, MAPPED, ANNOTATED]	SOAP.k35.SOAP.k35.SOAP.k35.scaffold57972	Nuclear transport factor 2	813	20	8.08834e-49	92.82	6	F:GO:0005515; C:GO:0005635; C:GO:0005730; C:GO:0005829; C:GO:0005886; P:GO:0006606	F:protein binding; C:nuclear envelope; C:nucleolus; C:cytosol; C:plasma membrane; P:protein import into nucleus
Gh_001720	[NO-BLAST]	SOAP.k35.SOAP.k35.SOAP.k35.scaffold57974	---NA---	459
Gh_001721	[BLASTED, MAPPED, ANNOTATED]	SOAP.k35.SOAP.k35.SOAP.k35.scaffold58071	Proteasome subunit beta type-6	911	20	9.79038e-66	76.06	3	C:GO:0000502; F:GO:0004175; P:GO:0051603	C:proteasome complex; F:endopeptidase activity; P:proteolysis involved in cellular protein catabolic process
Gh_001722	[BLASTED, MAPPED, ANNOTATED]	SOAP.k35.SOAP.k35.SOAP.k35.scaffold58087	zinc-finger homeodomain protein 4-like	1881	20	1.00831e-148	72.43	1	F:GO:0003676	F:nucleic acid binding
Gh_001723	[BLASTED, MAPPED]	SOAP.k35.SOAP.k35.SOAP.k35.scaffold58103	transposon Ty3 gag-pol polyprotein	912	20	1.47409e-16	49.25	5	F:GO:0003676; F:GO:0004190; C:GO:0005634; P:GO:0006508; P:GO:0015074	F:nucleic acid binding; F:aspartic-type endopeptidase activity; C:nucleus; P:proteolysis; P:DNA integration
Gh_001724	[BLASTED, MAPPED]	SOAP.k35.SOAP.k35.SOAP.k35.scaffold58106	U3 small nucleolar ribonucleoprotein protein mpp10-like	1560	20	4.30609e-90	61.59	7	C:GO:0005634; C:GO:0005730; C:GO:0005732; P:GO:0006364; C:GO:0019013; C:GO:0034457; P:GO:0042254	C:nucleus; C:nucleolus; C:small nucleolar ribonucleoprotein complex; P:rRNA processing; C:viral nucleocapsid; C:Mpp10 complex; P:ribosome biogenesis
Gh_001725	[BLASTED, MAPPED, ANNOTATED]	SOAP.k35.SOAP.k35.SOAP.k35.scaffold58128	Retrovirus-related Pol polyprotein from transposon TNT 1-94	630	20	8.7916e-41	77.9	5	F:GO:0003676; F:GO:0003964; P:GO:0006278; F:GO:0008270; P:GO:0015074	F:nucleic acid binding; F:RNA-directed DNA polymerase activity; P:RNA-dependent DNA biosynthetic process; F:zinc ion binding; P:DNA integration	EC:2.7.7.49	RNA-directed DNA polymerase
Gh_001726	[NO-BLAST]	SOAP.k35.SOAP.k35.SOAP.k35.scaffold58139	---NA---	703
Gh_001727	[NO-BLAST]	SOAP.k35.SOAP.k35.SOAP.k35.scaffold58175	---NA---	457
Gh_001728	[NO-BLAST]	SOAP.k35.SOAP.k35.SOAP.k35.scaffold58176	---NA---	559
Gh_001729	[BLASTED, MAPPED, ANNOTATED]	SOAP.k35.SOAP.k35.SOAP.k35.scaffold58197	histone H2B	904	20	4.73913e-69	94.76	4	C:GO:0000786; F:GO:0003677; C:GO:0005634; F:GO:0046982	C:nucleosome; F:DNA binding; C:nucleus; F:protein heterodimerization activity
Gh_001730	[NO-BLAST]	SOAP.k35.SOAP.k35.SOAP.k35.scaffold58198	---NA---	626
Gh_001731	[BLASTED, MAPPED]	SOAP.k35.SOAP.k35.SOAP.k35.scaffold58211	stress-response A/B barrel domain-containing protein At5g22580	1063	20	9.09085e-33	78.26	1	C:GO:0009507	C:chloroplast
Gh_001732	[NO-BLAST]	SOAP.k35.SOAP.k35.SOAP.k35.scaffold58261	---NA---	788
Gh_001733	[BLASTED, MAPPED]	SOAP.k35.SOAP.k35.SOAP.k35.scaffold58265	la-related protein 1C-like	1830	20	4.45365e-109	56.93	6	F:GO:0003677; F:GO:0003723; C:GO:0005634; P:GO:0006396; C:GO:0019013; C:GO:1990904	F:DNA binding; F:RNA binding; C:nucleus; P:RNA processing; C:viral nucleocapsid; C:ribonucleoprotein complex
Gh_001734	[NO-BLAST]	SOAP.k35.SOAP.k35.SOAP.k35.scaffold58269	---NA---	539
Gh_001735	[BLASTED, MAPPED, ANNOTATED]	SOAP.k35.SOAP.k35.SOAP.k35.scaffold58280	AP-1 complex subunit mu-2	2286	20	0	94.42	3	P:GO:0006886; P:GO:0016192; C:GO:0030131	P:intracellular protein transport; P:vesicle-mediated transport; C:clathrin adaptor complex
Gh_001736	[BLASTED, MAPPED, ANNOTATED]	SOAP.k35.SOAP.k35.SOAP.k35.scaffold58319	40S ribosomal protein S10-1	507	20	6.3944e-37	79.08	5	P:GO:0000028; F:GO:0003723; F:GO:0003735; C:GO:0022627; P:GO:0065007	P:ribosomal small subunit assembly; F:RNA binding; F:structural constituent of ribosome; C:cytosolic small ribosomal subunit; P:biological regulation
Gh_001737	[BLASTED, MAPPED, ANNOTATED]	SOAP.k35.SOAP.k35.SOAP.k35.scaffold58327	heat shock cognate 70 kDa protein 2	694	20	6.78067e-110	76.9	2	F:GO:0000166; F:GO:0016491	F:nucleotide binding; F:oxidoreductase activity
Gh_001738	[NO-BLAST]	SOAP.k35.SOAP.k35.SOAP.k35.scaffold58334	---NA---	391
Gh_001739	[NO-BLAST]	SOAP.k35.SOAP.k35.SOAP.k35.scaffold58350	---NA---	759
Gh_001740	[BLASTED, MAPPED]	SOAP.k35.SOAP.k35.SOAP.k35.scaffold58396	putative L-amino-acid oxidase YobN	752	3	3.5675e-33	68.49	5	F:GO:0005506; F:GO:0009055; F:GO:0020037; P:GO:0022900; F:GO:0046872	F:iron ion binding; F:electron transfer activity; F:heme binding; P:electron transport chain; F:metal ion binding
Gh_001741	[BLASTED, MAPPED]	SOAP.k35.SOAP.k35.SOAP.k35.scaffold58400	protein SIEL	3800	20	0	65.37	2	C:GO:0005768; P:GO:0010496	C:endosome; P:intercellular transport
Gh_001742	[BLASTED]	SOAP.k35.SOAP.k35.SOAP.k35.scaffold58415	protein phosphatase 1 regulatory subunit 3a	518	4	9.58223e-07	46.7
Gh_001743	[BLASTED, MAPPED, ANNOTATED]	SOAP.k35.SOAP.k35.SOAP.k35.scaffold58427	60S ribosomal protein L28-2-like	995	19	2.4834e-44	52	1	C:GO:0005622	C:intracellular
Gh_001744	[BLASTED, MAPPED]	SOAP.k35.SOAP.k35.SOAP.k35.scaffold58429	AT-rich interactive domain-containing protein 2-like	978	5	9.85673e-23	59.63	2	F:GO:0003677; C:GO:0005634	F:DNA binding; C:nucleus
Gh_001745	[BLASTED, MAPPED]	SOAP.k35.SOAP.k35.SOAP.k35.scaffold58454	carboxypeptidase Y homolog A-like	622	2	1.84181e-26	62.17	4	F:GO:0004180; F:GO:0004185; C:GO:0005773; P:GO:0006508	F:carboxypeptidase activity; F:serine-type carboxypeptidase activity; C:vacuole; P:proteolysis
Gh_001746	[NO-BLAST]	SOAP.k35.SOAP.k35.SOAP.k35.scaffold58461	---NA---	405
Gh_001747	[NO-BLAST]	SOAP.k35.SOAP.k35.SOAP.k35.scaffold58499	---NA---	467
Gh_001748	[BLASTED, MAPPED, ANNOTATED]	SOAP.k35.SOAP.k35.SOAP.k35.scaffold58517	putative hydroxyproline-rich glycoprotein family protein	634	20	4.51333e-57	81.03	1	C:GO:0016021	C:integral component of membrane
Gh_001749	[BLASTED, MAPPED, ANNOTATED]	SOAP.k35.SOAP.k35.SOAP.k35.scaffold58575	mevalonate kinase	1566	20	0	85.15	6	F:GO:0004496; F:GO:0005524; C:GO:0005829; P:GO:0016126; P:GO:0016310; P:GO:0019287	F:mevalonate kinase activity; F:ATP binding; C:cytosol; P:sterol biosynthetic process; P:phosphorylation; P:isopentenyl diphosphate biosynthetic process, mevalonate pathway	EC:2.7.1.36	Mevalonate kinase
Gh_001750	[NO-BLAST]	SOAP.k35.SOAP.k35.SOAP.k35.scaffold58610	---NA---	497
Gh_001751	[BLASTED, MAPPED]	SOAP.k35.SOAP.k35.SOAP.k35.scaffold58625	meiotically up-regulated gene 80 protein	724	5	3.10069e-61	76.11	2	P:GO:0000079; F:GO:0019901	P:regulation of cyclin-dependent protein serine/threonine kinase activity; F:protein kinase binding
Gh_001752	[BLASTED, MAPPED, ANNOTATED]	SOAP.k35.SOAP.k35.SOAP.k35.scaffold58629	glucosamine-6-phosphate isomerase 1	493	5	1.29964e-36	68.94	3	F:GO:0004342; P:GO:0005975; P:GO:0006044	F:glucosamine-6-phosphate deaminase activity; P:carbohydrate metabolic process; P:N-acetylglucosamine metabolic process	EC:3.5.99.6	Glucosamine-6-phosphate deaminase
Gh_001753	[BLASTED, MAPPED, ANNOTATED]	SOAP.k35.SOAP.k35.SOAP.k35.scaffold58655	60S ribosomal protein L37-1	660	20	3.95112e-35	76.25	5	F:GO:0003735; P:GO:0006412; F:GO:0019843; C:GO:0022625; F:GO:0046872	F:structural constituent of ribosome; P:translation; F:rRNA binding; C:cytosolic large ribosomal subunit; F:metal ion binding
Gh_001754	[BLASTED, MAPPED, ANNOTATED]	SOAP.k35.SOAP.k35.SOAP.k35.scaffold58672	serine/threonine-protein kinase Nek5	3354	20	0	64.49	2	F:GO:0016301; P:GO:0016310	F:kinase activity; P:phosphorylation
Gh_001755	[NO-BLAST]	SOAP.k35.SOAP.k35.SOAP.k35.scaffold58713	---NA---	528
Gh_001756	[BLASTED]	SOAP.k35.SOAP.k35.SOAP.k35.scaffold58717	hypothetical protein CFP56_22313	484	2	1.71405e-22	47.96
Gh_001757	[NO-BLAST]	SOAP.k35.SOAP.k35.SOAP.k35.scaffold58755	---NA---	884
Gh_001758	[BLASTED, MAPPED, ANNOTATED]	SOAP.k35.SOAP.k35.SOAP.k35.scaffold58763	psbP-like protein 1, chloroplastic	2296	20	7.07554e-119	74.63	4	F:GO:0005509; C:GO:0009654; P:GO:0015979; C:GO:0019898	F:calcium ion binding; C:photosystem II oxygen evolving complex; P:photosynthesis; C:extrinsic component of membrane
Gh_001759	[BLASTED, MAPPED, ANNOTATED]	SOAP.k35.SOAP.k35.SOAP.k35.scaffold58805	Retrovirus-related Pol polyprotein from transposon TNT 1-94	550	20	3.03264e-13	88.19	4	F:GO:0003676; F:GO:0008270; P:GO:0015074; C:GO:0016021	F:nucleic acid binding; F:zinc ion binding; P:DNA integration; C:integral component of membrane
Gh_001760	[BLASTED, MAPPED, ANNOTATED]	SOAP.k35.SOAP.k35.SOAP.k35.scaffold58812	putative S-adenosyl-L-methionine-dependent methyltransferase	1590	20	0	91.09	3	F:GO:0008168; C:GO:0016021; P:GO:0032259	F:methyltransferase activity; C:integral component of membrane; P:methylation
Gh_001761	[NO-BLAST]	SOAP.k35.SOAP.k35.SOAP.k35.scaffold58843	---NA---	1039
Gh_001762	[NO-BLAST]	SOAP.k35.SOAP.k35.SOAP.k35.scaffold58877	---NA---	475
Gh_001763	[BLASTED, MAPPED, ANNOTATED]	SOAP.k35.SOAP.k35.SOAP.k35.scaffold58924	probable serine/threonine-protein kinase At1g54610	2432	20	0	75.06	3	F:GO:0004672; F:GO:0005524; P:GO:0006468	F:protein kinase activity; F:ATP binding; P:protein phosphorylation
Gh_001764	[NO-BLAST]	SOAP.k35.SOAP.k35.SOAP.k35.scaffold58988	---NA---	1470
Gh_001765	[BLASTED, MAPPED, ANNOTATED]	SOAP.k35.SOAP.k35.SOAP.k35.scaffold59007	histone-lysine N-methyltransferase ATXR4	588	20	6.19796e-34	78.77	2	F:GO:0008168; P:GO:0032259	F:methyltransferase activity; P:methylation
Gh_001766	[NO-BLAST]	SOAP.k35.SOAP.k35.SOAP.k35.scaffold59065	---NA---	831
Gh_001767	[NO-BLAST]	SOAP.k35.SOAP.k35.SOAP.k35.scaffold59087	---NA---	933
Gh_001768	[NO-BLAST]	SOAP.k35.SOAP.k35.SOAP.k35.scaffold59103	---NA---	746
Gh_001769	[BLASTED, MAPPED, ANNOTATED]	SOAP.k35.SOAP.k35.SOAP.k35.scaffold59116	protein PLANT CADMIUM RESISTANCE 2-like	1548	20	3.55226e-49	87.18	1	C:GO:0016021	C:integral component of membrane
Gh_001770	[NO-BLAST]	SOAP.k35.SOAP.k35.SOAP.k35.scaffold59126	---NA---	398
Gh_001771	[BLASTED]	SOAP.k35.SOAP.k35.SOAP.k35.scaffold59168	putative DNAse I-like superfamily protein	1352	20	0	95.48
Gh_001772	[BLASTED, MAPPED, ANNOTATED]	SOAP.k35.SOAP.k35.SOAP.k35.scaffold59188	dynamin-related protein 4C-like	2503	20	0	79.86	5	P:GO:0000266; F:GO:0003924; F:GO:0005525; C:GO:0005737; F:GO:0008017	P:mitochondrial fission; F:GTPase activity; F:GTP binding; C:cytoplasm; F:microtubule binding	EC:3.6.1.15	Nucleoside-triphosphate phosphatase
Gh_001773	[BLASTED]	SOAP.k35.SOAP.k35.SOAP.k35.scaffold59246	putative zinc finger, RING/FYVE/PHD-type	1702	20	1.12316e-130	85.81
Gh_001774	[BLASTED, MAPPED, ANNOTATED]	SOAP.k35.SOAP.k35.SOAP.k35.scaffold59258	peroxisomal nicotinamide adenine dinucleotide carrier-like	723	20	2.59235e-73	57.97	9	F:GO:0000295; F:GO:0005346; P:GO:0006862; F:GO:0008514; P:GO:0015711; C:GO:0016021; F:GO:0051184; P:GO:0055085; P:GO:1901264	F:adenine nucleotide transmembrane transporter activity; F:purine ribonucleotide transmembrane transporter activity; P:nucleotide transport; F:organic anion transmembrane transporter activity; P:organic anion transport; C:integral component of membrane; F:cofactor transmembrane transporter activity; P:transmembrane transport; P:carbohydrate derivative transport
Gh_001775	[BLASTED, MAPPED, ANNOTATED]	SOAP.k35.SOAP.k35.SOAP.k35.scaffold59295	probable protein kinase At2g41970	1691	20	0	86.85	4	F:GO:0004674; F:GO:0004713; F:GO:0005524; P:GO:0018108	F:protein serine/threonine kinase activity; F:protein tyrosine kinase activity; F:ATP binding; P:peptidyl-tyrosine phosphorylation	EC:2.7.10; EC:2.7.11	Transferring phosphorus-containing groups; Transferring phosphorus-containing groups
Gh_001776	[NO-BLAST]	SOAP.k35.SOAP.k35.SOAP.k35.scaffold59316	---NA---	455
Gh_001777	[BLASTED, MAPPED, ANNOTATED]	SOAP.k35.SOAP.k35.SOAP.k35.scaffold59343	purple acid phosphatase 3-like	1320	20	0	83.67	3	F:GO:0003993; C:GO:0016021; P:GO:0016311	F:acid phosphatase activity; C:integral component of membrane; P:dephosphorylation	EC:3.1.3.41; EC:3.1.3.2	4-nitrophenylphosphatase; Acid phosphatase
Gh_001778	[BLASTED, MAPPED]	SOAP.k35.SOAP.k35.SOAP.k35.scaffold59351	uncharacterized transporter C1683.12-like	1084	20	2.64284e-62	52.34	2	C:GO:0016021; P:GO:0055085	C:integral component of membrane; P:transmembrane transport
Gh_001779	[BLASTED, MAPPED, ANNOTATED]	SOAP.k35.SOAP.k35.SOAP.k35.scaffold59355	CASP-like protein 2D1	1134	20	2.66984e-96	80.23	4	F:GO:0003954; C:GO:0005886; C:GO:0016021; F:GO:0051536	F:NADH dehydrogenase activity; C:plasma membrane; C:integral component of membrane; F:iron-sulfur cluster binding	EC:1.6.99.3	NADH dehydrogenase
Gh_001780	[BLASTED]	SOAP.k35.SOAP.k35.SOAP.k35.scaffold59362	leucine-rich repeat extensin-like protein 4	2242	20	0	83.65
Gh_001781	[BLASTED, MAPPED, ANNOTATED]	SOAP.k35.SOAP.k35.SOAP.k35.scaffold59407	2,3-bisphosphoglycerate-independent phosphoglycerate mutase	1967	20	0	89.64	4	F:GO:0004619; C:GO:0005737; P:GO:0006007; F:GO:0030145	F:phosphoglycerate mutase activity; C:cytoplasm; P:glucose catabolic process; F:manganese ion binding	EC:5.4.2.1	Intramolecular transferases
Gh_001782	[BLASTED, MAPPED, ANNOTATED]	SOAP.k35.SOAP.k35.SOAP.k35.scaffold59419	40S ribosomal protein S19-3-like	847	20	4.63227e-40	76.89	4	P:GO:0000028; F:GO:0003735; P:GO:0006412; C:GO:0022627	P:ribosomal small subunit assembly; F:structural constituent of ribosome; P:translation; C:cytosolic small ribosomal subunit
Gh_001783	[BLASTED]	SOAP.k35.SOAP.k35.SOAP.k35.scaffold59425	hypothetical protein CFP56_03993	3723	10	5.33504e-154	49.02
Gh_001784	[BLASTED, MAPPED, ANNOTATED]	SOAP.k35.SOAP.k35.SOAP.k35.scaffold59434	glutamate synthase 1 [NADH], chloroplastic isoform X1	1302	20	0	83.48	7	F:GO:0005506; P:GO:0006537; F:GO:0010181; F:GO:0016040; F:GO:0050660; F:GO:0051538; P:GO:0055114	F:iron ion binding; P:glutamate biosynthetic process; F:FMN binding; F:glutamate synthase (NADH) activity; F:flavin adenine dinucleotide binding; F:3 iron, 4 sulfur cluster binding; P:oxidation-reduction process	EC:1.4.1.14	Glutamate synthase (NADH)
Gh_001785	[NO-BLAST]	SOAP.k35.SOAP.k35.SOAP.k35.scaffold59435	---NA---	540
Gh_001786	[BLASTED]	SOAP.k35.SOAP.k35.SOAP.k35.scaffold59438	glutamic acid-rich protein-like	564	20	1.39351e-07	40.6
Gh_001787	[BLASTED, MAPPED, ANNOTATED]	SOAP.k35.SOAP.k35.SOAP.k35.scaffold59462	lysine-specific demethylase JMJ706-like	2384	20	0	84.62	3	C:GO:0005634; F:GO:0008168; P:GO:0032259	C:nucleus; F:methyltransferase activity; P:methylation
Gh_001788	[NO-BLAST]	SOAP.k35.SOAP.k35.SOAP.k35.scaffold59486	---NA---	493
Gh_001789	[BLASTED, MAPPED, ANNOTATED]	SOAP.k35.SOAP.k35.SOAP.k35.scaffold59503	E3 ubiquitin-protein ligase RNF8-like	1098	20	1.54443e-143	81.5	1	C:GO:0016021	C:integral component of membrane
Gh_001790	[BLASTED, MAPPED, ANNOTATED]	SOAP.k35.SOAP.k35.SOAP.k35.scaffold59565	probable serine/threonine-protein kinase clkA	873	20	6.50147e-30	71.51	1	F:GO:0005488	F:binding
Gh_001791	[BLASTED, MAPPED]	SOAP.k35.SOAP.k35.SOAP.k35.scaffold59570	uncharacterized protein LOC111885437	669	20	5.20304e-21	64.84	3	P:GO:0071281; P:GO:0071369; P:GO:0071732	P:cellular response to iron ion; P:cellular response to ethylene stimulus; P:cellular response to nitric oxide
Gh_001792	[BLASTED, MAPPED]	SOAP.k35.SOAP.k35.SOAP.k35.scaffold59607	chaperone protein dnaJ 11, chloroplastic-like	1022	20	1.06065e-41	58.06	1	C:GO:0009507	C:chloroplast
Gh_001793	[NO-BLAST]	SOAP.k35.SOAP.k35.SOAP.k35.scaffold59642	---NA---	979
Gh_001794	[NO-BLAST]	SOAP.k35.SOAP.k35.SOAP.k35.scaffold59649	---NA---	459
Gh_001795	[BLASTED, MAPPED, ANNOTATED]	SOAP.k35.SOAP.k35.SOAP.k35.scaffold59679	putative MO25-like protein At5g47540	1381	20	0	95.7	2	F:GO:0004869; P:GO:0010951	F:cysteine-type endopeptidase inhibitor activity; P:negative regulation of endopeptidase activity
Gh_001796	[NO-BLAST]	SOAP.k35.SOAP.k35.SOAP.k35.scaffold59705	---NA---	802
Gh_001797	[NO-BLAST]	SOAP.k35.SOAP.k35.SOAP.k35.scaffold59710	---NA---	404
Gh_001798	[BLASTED]	SOAP.k35.SOAP.k35.SOAP.k35.scaffold59715	uncharacterized leucine-rich repeat-containing protein C926.06c-like	852	4	1.86694e-46	66.63
Gh_001799	[BLASTED, MAPPED, ANNOTATED]	SOAP.k35.SOAP.k35.SOAP.k35.scaffold59718	l-rhamnonate dehydratase	1914	14	0	60.21	1	F:GO:0003824	F:catalytic activity
Gh_001800	[NO-BLAST]	SOAP.k35.SOAP.k35.SOAP.k35.scaffold59734	---NA---	1080
Gh_001801	[BLASTED, MAPPED, ANNOTATED]	SOAP.k35.SOAP.k35.SOAP.k35.scaffold59761	Late embryogenesis abundant protein, LEA-14	1248	20	1.33635e-97	85.43	2	C:GO:0005886; C:GO:0016021	C:plasma membrane; C:integral component of membrane
Gh_001802	[BLASTED]	SOAP.k35.SOAP.k35.SOAP.k35.scaffold59763	COP9 signalosome complex subunit 5b-like	1207	20	0	97.97
Gh_001803	[BLASTED, MAPPED]	SOAP.k35.SOAP.k35.SOAP.k35.scaffold59824	protein SUPPRESSOR OF FRI 4 isoform X2	2145	20	1.27431e-23	55.39	2	F:GO:0003676; F:GO:0003677	F:nucleic acid binding; F:DNA binding
Gh_001804	[BLASTED, MAPPED]	SOAP.k35.SOAP.k35.SOAP.k35.scaffold59896	putative elongation of fatty acids protein DDB_G0272012	443	4	0.000409982	58.06	2	C:GO:0016020; C:GO:0016021	C:membrane; C:integral component of membrane
Gh_001805	[BLASTED, MAPPED, ANNOTATED]	SOAP.k35.SOAP.k35.SOAP.k35.scaffold59989	heat shock factor 3	2747	20	2.81869e-75	69.41	5	F:GO:0003677; F:GO:0003700; F:GO:0005515; C:GO:0005634; P:GO:0009408	F:DNA binding; F:DNA-binding transcription factor activity; F:protein binding; C:nucleus; P:response to heat
Gh_001806	[NO-BLAST]	SOAP.k35.SOAP.k35.SOAP.k35.scaffold59999	---NA---	520
Gh_001807	[BLASTED, MAPPED, ANNOTATED]	SOAP.k35.SOAP.k35.SOAP.k35.scaffold60010	heterogeneous nuclear ribonucleoprotein 1-like	1835	20	7.56574e-166	75.19	2	F:GO:0003723; C:GO:0019013	F:RNA binding; C:viral nucleocapsid
Gh_001808	[BLASTED, MAPPED, ANNOTATED]	SOAP.k35.SOAP.k35.SOAP.k35.scaffold60029	protein ENHANCED DISEASE RESISTANCE 2-like	1714	20	2.16536e-180	81.51	1	F:GO:0008289	F:lipid binding
Gh_001809	[BLASTED, MAPPED, ANNOTATED]	SOAP.k35.SOAP.k35.SOAP.k35.scaffold60189	glutamate receptor 3.4-like	4202	20	0	83.54	6	F:GO:0004930; F:GO:0004970; P:GO:0006811; P:GO:0007186; C:GO:0016021; P:GO:0035235	F:G-protein coupled receptor activity; F:ionotropic glutamate receptor activity; P:ion transport; P:G-protein coupled receptor signaling pathway; C:integral component of membrane; P:ionotropic glutamate receptor signaling pathway
Gh_001810	[BLASTED, MAPPED]	SOAP.k35.SOAP.k35.SOAP.k35.scaffold60197	meiotically up-regulated gene 137 protein-like	2127	5	8.31075e-103	69.16	2	C:GO:0005737; P:GO:0006897	C:cytoplasm; P:endocytosis
Gh_001811	[BLASTED]	SOAP.k35.SOAP.k35.SOAP.k35.scaffold60228	stress response protein nst1-like	1152	4	1.57669e-21	91.58
Gh_001812	[BLASTED, MAPPED, ANNOTATED]	SOAP.k35.SOAP.k35.SOAP.k35.scaffold60251	pyruvate dehydrogenase E1 component subunit alpha, mitochondrial-like	775	20	6.80135e-97	74.39	4	F:GO:0004739; P:GO:0006086; C:GO:0043231; P:GO:0055114	F:pyruvate dehydrogenase (acetyl-transferring) activity; P:acetyl-CoA biosynthetic process from pyruvate; C:intracellular membrane-bounded organelle; P:oxidation-reduction process	EC:1.2.4.1	Pyruvate dehydrogenase (acetyl-transferring)
Gh_001813	[NO-BLAST]	SOAP.k35.SOAP.k35.SOAP.k35.scaffold60253	---NA---	830
Gh_001814	[BLASTED]	SOAP.k35.SOAP.k35.SOAP.k35.scaffold60298	PREDICTED: uncharacterized protein LOC104085723	809	20	2.91565e-15	70.62
Gh_001815	[BLASTED, MAPPED, ANNOTATED]	SOAP.k35.SOAP.k35.SOAP.k35.scaffold60325	protein phosphatase 2C family protein	2293	20	0	53.39	3	F:GO:0004722; P:GO:0006470; P:GO:0050789	F:protein serine/threonine phosphatase activity; P:protein dephosphorylation; P:regulation of biological process	EC:3.1.3.16; EC:3.1.3.41	Protein-serine/threonine phosphatase; 4-nitrophenylphosphatase
Gh_001816	[BLASTED, MAPPED, ANNOTATED]	SOAP.k35.SOAP.k35.SOAP.k35.scaffold60332	purple acid phosphatase 2-like	1921	20	0	85.1	3	F:GO:0003993; P:GO:0016311; F:GO:0046872	F:acid phosphatase activity; P:dephosphorylation; F:metal ion binding	EC:3.1.3.41; EC:3.1.3.2	4-nitrophenylphosphatase; Acid phosphatase
Gh_001817	[BLASTED, MAPPED]	SOAP.k35.SOAP.k35.SOAP.k35.scaffold60388	hypothetical protein CFP56_25968	886	2	6.71519e-21	58.34	2	F:GO:0003676; P:GO:0015074	F:nucleic acid binding; P:DNA integration
Gh_001818	[BLASTED, MAPPED]	SOAP.k35.SOAP.k35.SOAP.k35.scaffold60389	inorganic pyrophosphatase	508	20	9.67722e-75	57.93	4	F:GO:0000287; F:GO:0004427; C:GO:0005737; P:GO:0006796	F:magnesium ion binding; F:inorganic diphosphatase activity; C:cytoplasm; P:phosphate-containing compound metabolic process
Gh_001819	[BLASTED, MAPPED, ANNOTATED]	SOAP.k35.SOAP.k35.SOAP.k35.scaffold60401	auxin-responsive protein IAA29	1191	20	5.4471e-71	62.19	1	P:GO:0050794	P:regulation of cellular process
Gh_001820	[NO-BLAST]	SOAP.k35.SOAP.k35.SOAP.k35.scaffold60404	---NA---	544
Gh_001821	[BLASTED, MAPPED]	SOAP.k35.SOAP.k35.SOAP.k35.scaffold60434	endo-1,3;1,4-beta-D-glucanase-like	795	20	4.1831e-51	57.19	1	F:GO:0016787	F:hydrolase activity
Gh_001822	[BLASTED, MAPPED]	SOAP.k35.SOAP.k35.SOAP.k35.scaffold60436	uncharacterized AIM2 family protein C30D10.14-like	543	20	3.39708e-28	65.2	1	F:GO:0016787	F:hydrolase activity
Gh_001823	[BLASTED, MAPPED]	SOAP.k35.SOAP.k35.SOAP.k35.scaffold60446	probable proline--tRNA ligase, mitochondrial	3372	11	7.90894e-103	52.55	11	F:GO:0000166; F:GO:0002161; F:GO:0004812; F:GO:0004827; F:GO:0005524; C:GO:0005737; P:GO:0006418; P:GO:0006433; F:GO:0016874; F:GO:0046872; P:GO:0106074	F:nucleotide binding; F:aminoacyl-tRNA editing activity; F:aminoacyl-tRNA ligase activity; F:proline-tRNA ligase activity; F:ATP binding; C:cytoplasm; P:tRNA aminoacylation for protein translation; P:prolyl-tRNA aminoacylation; F:ligase activity; F:metal ion binding; P:aminoacyl-tRNA metabolism involved in translational fidelity
Gh_001824	[BLASTED, MAPPED, ANNOTATED]	SOAP.k35.SOAP.k35.SOAP.k35.scaffold60456	probable proline-specific permease put4	651	20	1.32055e-25	63.09	2	P:GO:0006810; C:GO:0016020	P:transport; C:membrane
Gh_001825	[BLASTED, MAPPED, ANNOTATED]	SOAP.k35.SOAP.k35.SOAP.k35.scaffold60492	dynein light chain 1, cytoplasmic	685	20	1.59832e-68	83.58	6	F:GO:0003774; C:GO:0005737; C:GO:0005874; P:GO:0007017; C:GO:0030286; C:GO:0031514	F:motor activity; C:cytoplasm; C:microtubule; P:microtubule-based process; C:dynein complex; C:motile cilium	EC:3.6.1.15	Nucleoside-triphosphate phosphatase
Gh_001826	[BLASTED]	SOAP.k35.SOAP.k35.SOAP.k35.scaffold60537	cell wall integrity and stress response component 1-like	2350	6	1.61112e-10	50.32
Gh_001827	[BLASTED, MAPPED, ANNOTATED]	SOAP.k35.SOAP.k35.SOAP.k35.scaffold60539	cutinase transcription factor 1 beta	785	4	6.49087e-46	88.07	4	F:GO:0003677; C:GO:0005634; P:GO:0006351; F:GO:0008270	F:DNA binding; C:nucleus; P:transcription, DNA-templated; F:zinc ion binding
Gh_001828	[BLASTED]	SOAP.k35.SOAP.k35.SOAP.k35.scaffold60546	protein C2-DOMAIN ABA-RELATED 4-like	943	20	5.56295e-103	89.47
Gh_001829	[BLASTED, MAPPED, ANNOTATED]	SOAP.k35.SOAP.k35.SOAP.k35.scaffold60552	dna-directed rna polymerases i and iii subunit rpac2	1245	20	6.03324e-42	69.37	7	F:GO:0001054; F:GO:0001056; F:GO:0003677; C:GO:0005666; C:GO:0005736; P:GO:0006351; F:GO:0046983	F:RNA polymerase I activity; F:RNA polymerase III activity; F:DNA binding; C:DNA-directed RNA polymerase III complex; C:DNA-directed RNA polymerase I complex; P:transcription, DNA-templated; F:protein dimerization activity	EC:2.7.7.6	DNA-directed RNA polymerase
Gh_001830	[BLASTED, MAPPED, ANNOTATED]	SOAP.k35.SOAP.k35.SOAP.k35.scaffold60556	30S ribosomal protein S16	530	20	3.21634e-27	64.72	2	C:GO:0005840; P:GO:0006412	C:ribosome; P:translation
Gh_001831	[BLASTED, MAPPED, ANNOTATED]	SOAP.k35.SOAP.k35.SOAP.k35.scaffold60590	AC018460_6Putative retroelement polyprotein	1844	20	0	76.49	2	F:GO:0003676; P:GO:0015074	F:nucleic acid binding; P:DNA integration
Gh_001832	[NO-BLAST]	SOAP.k35.SOAP.k35.SOAP.k35.scaffold60615	---NA---	511
Gh_001833	[NO-BLAST]	SOAP.k35.SOAP.k35.SOAP.k35.scaffold60676	---NA---	436
Gh_001834	[NO-BLAST]	SOAP.k35.SOAP.k35.SOAP.k35.scaffold60684	---NA---	575
Gh_001835	[BLASTED, MAPPED, ANNOTATED]	SOAP.k35.SOAP.k35.SOAP.k35.scaffold60690	Retrovirus-related Pol polyprotein from transposon TNT 1-94	995	20	1.16934e-81	63.26	3	F:GO:0003676; P:GO:0006259; F:GO:0008270	F:nucleic acid binding; P:DNA metabolic process; F:zinc ion binding
Gh_001836	[NO-BLAST]	SOAP.k35.SOAP.k35.SOAP.k35.scaffold60718	---NA---	630
Gh_001837	[NO-BLAST]	SOAP.k35.SOAP.k35.SOAP.k35.scaffold60723	---NA---	496
Gh_001838	[BLASTED, MAPPED, ANNOTATED]	SOAP.k35.SOAP.k35.SOAP.k35.scaffold60758	multiprotein-bridging factor 1-like	485	5	1.43175e-26	82.18	1	F:GO:0043565	F:sequence-specific DNA binding
Gh_001839	[BLASTED, MAPPED, ANNOTATED]	SOAP.k35.SOAP.k35.SOAP.k35.scaffold60773	protease KEX1-like	1374	5	0	69.35	1	F:GO:0016787	F:hydrolase activity
[truncated: 143,509 more rows]

## Sheet: Supplementary Table S3
Supplementary Table S3: Mapping statistics of UFGE 4033 and 06-245-03 samples to de novo transcriptome assembly using Samtools and Qualimap. Samples R1, R2 and R3 represent three biological replicates of UFGE 4033 and S1, S2 and S3 represent three biological replicates of 06-245-03
[truncated: 35 more rows]

[truncated: 6 more sheets: Supplymentary Table S4, Supplementary Table S5, Supplementary Table S6, Supplementary Table S7, Supplementary Table S8, Supplementary Table S9]
